# Supplementary material for: Chaste: An Open Source C++ Library for Computational Physiology and Biology
Source: PLoS Comput Biol. 2013 Mar 14;9(3):e1002970. doi: 10.1371/journal.pcbi.1002970 (PMC3597547; doi:10.1371/journal.pcbi.1002970)
Supplement: Software S1 — A Zip file containing the Chaste project that forms the supplementary material, it can be used to recreate the figures in this article. This project is compatible with Chaste 3.1 only. (ZIP) [file pcbi.1002970.s001.zip]

Archive with 35 entries (27 files):
- Plos2013_release_3.1/
- Plos2013_release_3.1/.project
- Plos2013_release_3.1/README.txt
- Plos2013_release_3.1/Summary.wiki.bz2
- Plos2013_release_3.1/Summary.wiki
- Plos2013_release_3.1/SConscript.bz2
- Plos2013_release_3.1/README.txt.bz2
- Plos2013_release_3.1/SConscript
- Plos2013_release_3.1/build/
- Plos2013_release_3.1/src/
- Plos2013_release_3.1/videos/
- Plos2013_release_3.1/videos/SpiralWave.avi
- Plos2013_release_3.1/videos/Spheroid.avi
- Plos2013_release_3.1/videos/MultipleCrypt.avi
- Plos2013_release_3.1/videos/ElectroMechanics.avi
- Plos2013_release_3.1/test/
- Plos2013_release_3.1/test/LoadElectroMechanicsSimulation.com
- Plos2013_release_3.1/test/TestElectroMechanicsLiteratePaper.hpp
- Plos2013_release_3.1/test/TestCryptsAndVillusLiteratePaper.hpp
- Plos2013_release_3.1/test/TestSpheroidExperimentsLiteratePaper.hpp
- Plos2013_release_3.1/test/ContinuousTestPack.txt
- Plos2013_release_3.1/test/TestSpiralWaveLiteratePaper.hpp
- Plos2013_release_3.1/src/MultipleCrypt/
- Plos2013_release_3.1/src/MultipleCrypt/SimplifiedDeltaNotchOffLatticeSimulation.hpp
- Plos2013_release_3.1/src/MultipleCrypt/SimpleWntCellCycleModelWithDeltaNotch.cpp
- Plos2013_release_3.1/src/MultipleCrypt/MultipleCryptGeometryBoundaryCondition.cpp
- Plos2013_release_3.1/src/MultipleCrypt/MultipleCryptGeometryBoundaryCondition.hpp
- Plos2013_release_3.1/src/MultipleCrypt/SimplifiedDeltaNotchOffLatticeSimulation.cpp
- Plos2013_release_3.1/src/MultipleCrypt/SimpleWntCellCycleModelWithDeltaNotch.hpp
- Plos2013_release_3.1/src/SpiralWave/
- Plos2013_release_3.1/src/SpiralWave/LuoRudyCellFactory.hpp
- Plos2013_release_3.1/src/SpiralWave/cellml/
- Plos2013_release_3.1/src/SpiralWave/cellml/LuoRudy1991Annotated.out
- Plos2013_release_3.1/src/SpiralWave/cellml/LuoRudy1991Annotated.cellml
- Plos2013_release_3.1/src/SpiralWave/cellml/LuoRudy1991Annotated-conf.xml
