# Supplementary material for: Chaste: An Open Source C++ Library for Computational Physiology and Biology
Source: PLoS Comput Biol. 2013 Mar 14;9(3):e1002970. doi: 10.1371/journal.pcbi.1002970 (PMC3597547; doi:10.1371/journal.pcbi.1002970)
Supplement: Software S1 — A Zip file containing the Chaste project that forms the supplementary material, it can be used to recreate the figures in this article. This project is compatible with Chaste 3.1 only. (ZIP) [file pcbi.1002970.s001.zip › Plos2013_release_3.1/README.txt]

README.txt

 Created on: 8th  May 2012
 Updated on: 31st Jan 2013
     Author: Gary Mirams
     
This project contains all the code required to recreate the results in the PloS 2013 paper.

It must be checked out into

<chaste directory>/projects/Plos2013 

in order for file paths to be picked up correctly, and it should be used with Chaste v3.1

To run the examples you should do (for example):
cd <chaste directory>
scons build=GccOpt test_suite=projects/Plos2013/test/TestCryptsAndVillusLiteratePaper.hpp

There is a Chaste wiki page associated with this project that gives links to more information on Chaste installation,
and the example simulations that are in the 'test' folder:
https://chaste.cs.ox.ac.uk/cgi-bin/trac.cgi/wiki/PaperTutorials/Plos2013
