# Supplementary material for: Chaste: An Open Source C++ Library for Computational Physiology and Biology
Source: PLoS Comput Biol. 2013 Mar 14;9(3):e1002970. doi: 10.1371/journal.pcbi.1002970 (PMC3597547; doi:10.1371/journal.pcbi.1002970)
Supplement: Software S1 — A Zip file containing the Chaste project that forms the supplementary material, it can be used to recreate the figures in this article. This project is compatible with Chaste 3.1 only. (ZIP) [file pcbi.1002970.s001.zip › Plos2013_release_3.1/SConscript]

"""Copyright (c) 2005-2012, University of Oxford.
All rights reserved.

University of Oxford means the Chancellor, Masters and Scholars of the
University of Oxford, having an administrative office at Wellington
Square, Oxford OX1 2JD, UK.

This file is part of Chaste.

Redistribution and use in source and binary forms, with or without
modification, are permitted provided that the following conditions are met:
 * Redistributions of source code must retain the above copyright notice,
   this list of conditions and the following disclaimer.
 * Redistributions in binary form must reproduce the above copyright notice,
   this list of conditions and the following disclaimer in the documentation
   and/or other materials provided with the distribution.
 * Neither the name of the University of Oxford nor the names of its
   contributors may be used to endorse or promote products derived from this
   software without specific prior written permission.

THIS SOFTWARE IS PROVIDED BY THE COPYRIGHT HOLDERS AND CONTRIBUTORS "AS IS"
AND ANY EXPRESS OR IMPLIED WARRANTIES, INCLUDING, BUT NOT LIMITED TO, THE
IMPLIED WARRANTIES OF MERCHANTABILITY AND FITNESS FOR A PARTICULAR PURPOSE
ARE DISCLAIMED. IN NO EVENT SHALL THE COPYRIGHT HOLDER OR CONTRIBUTORS BE
LIABLE FOR ANY DIRECT, INDIRECT, INCIDENTAL, SPECIAL, EXEMPLARY, OR
CONSEQUENTIAL DAMAGES (INCLUDING, BUT NOT LIMITED TO, PROCUREMENT OF SUBSTITUTE
GOODS OR SERVICES; LOSS OF USE, DATA, OR PROFITS; OR BUSINESS INTERRUPTION)
HOWEVER CAUSED AND ON ANY THEORY OF LIABILITY, WHETHER IN CONTRACT, STRICT
LIABILITY, OR TORT (INCLUDING NEGLIGENCE OR OTHERWISE) ARISING IN ANY WAY OUT
OF THE USE OF THIS SOFTWARE, EVEN IF ADVISED OF THE POSSIBILITY OF SUCH DAMAGE.
"""

# Example SCons build script for user projects.

import os

# Get variables exported from the SConstruct file
Import("*")

# Get our project directory name.
# This assumes that this project is located at <chasteRoot>/projects/<project>.
# Other things will probably go wrong if this is not the case...
project_name = os.path.basename(os.path.dirname(os.path.dirname(os.getcwd())))

# Chaste libraries used by this project.
# Select which line to uncomment based on what your project needs, or alter as required.
#chaste_libs_used = ['core']
#chaste_libs_used = ['cell_based']
#chaste_libs_used = ['heart']
chaste_libs_used = ['crypt', 'heart']

# Do the build magic
result = SConsTools.DoProjectSConscript(project_name, chaste_libs_used, globals())
Return("result")
