# Supplementary material for: Chaste: An Open Source C++ Library for Computational Physiology and Biology
Source: PLoS Comput Biol. 2013 Mar 14;9(3):e1002970. doi: 10.1371/journal.pcbi.1002970 (PMC3597547; doi:10.1371/journal.pcbi.1002970)
Supplement: Software S1 — A Zip file containing the Chaste project that forms the supplementary material, it can be used to recreate the figures in this article. This project is compatible with Chaste 3.1 only. (ZIP) [file pcbi.1002970.s001.zip › Plos2013_release_3.1/test/TestElectroMechanicsLiteratePaper.hpp]

/*

Copyright (c) 2005-2013, University of Oxford.
All rights reserved.

University of Oxford means the Chancellor, Masters and Scholars of the
University of Oxford, having an administrative office at Wellington
Square, Oxford OX1 2JD, UK.

This file is part of Chaste.

Redistribution and use in source and binary forms, with or without
modification, are permitted provided that the following conditions are met:
 * Redistributions of source code must retain the above copyright notice,
   this list of conditions and the following disclaimer.
 * Redistributions in binary form must reproduce the above copyright notice,
   this list of conditions and the following disclaimer in the documentation
   and/or other materials provided with the distribution.
 * Neither the name of the University of Oxford nor the names of its
   contributors may be used to endorse or promote products derived from this
   software without specific prior written permission.

THIS SOFTWARE IS PROVIDED BY THE COPYRIGHT HOLDERS AND CONTRIBUTORS "AS IS"
AND ANY EXPRESS OR IMPLIED WARRANTIES, INCLUDING, BUT NOT LIMITED TO, THE
IMPLIED WARRANTIES OF MERCHANTABILITY AND FITNESS FOR A PARTICULAR PURPOSE
ARE DISCLAIMED. IN NO EVENT SHALL THE COPYRIGHT HOLDER OR CONTRIBUTORS BE
LIABLE FOR ANY DIRECT, INDIRECT, INCIDENTAL, SPECIAL, EXEMPLARY, OR
CONSEQUENTIAL DAMAGES (INCLUDING, BUT NOT LIMITED TO, PROCUREMENT OF SUBSTITUTE
GOODS OR SERVICES; LOSS OF USE, DATA, OR PROFITS; OR BUSINESS INTERRUPTION)
HOWEVER CAUSED AND ON ANY THEORY OF LIABILITY, WHETHER IN CONTRACT, STRICT
LIABILITY, OR TORT (INCLUDING NEGLIGENCE OR OTHERWISE) ARISING IN ANY WAY OUT
OF THE USE OF THIS SOFTWARE, EVEN IF ADVISED OF THE POSSIBILITY OF SUCH DAMAGE.

*/
#ifndef TESTELECTROMECHANICSLITERATEPAPER_HPP_
#define TESTELECTROMECHANICSLITERATEPAPER_HPP_

/*
 * [[Image(PaperTutorials/Plos2013:composite.png, align=right, height=150px)]]
 * = Cardiac electro-mechanics: a cardiac tissue wedge with varying fibre directions =
 *
 * On this wiki page we describe in detail the code that is used to run this example from the paper.
 * This example is based on UserTutorials/CardiacElectroMechanics
 *
 * The example shows how an electrical wave is followed by contraction along cardiac fibres.
 * The fibres have different orientations in different parts of the tissue, resulting in a
 * "twisting" motion.
 *
 * Remember to run with `build=GccOptNative` for speed.
 * e.g.
 * `scons build=GccOptNative test_suite=projects/Plos2013/test/TestElectroMechanicsLiteratePaper.hpp`
 *
 * This example uses only files from the core Chaste code.
 *
 * There is a special cmgui visualization script that loads both mechanics and voltage solution onto the
 * same mesh, which is in the same folder as this file: `LoadElectroMechanicsSimulation.com`
 *
 * == Code overview ==
 *
 * We first include some header files which define the classes we will use.
 */
#include <cxxtest/TestSuite.h>
#include "PlaneStimulusCellFactory.hpp"
#include "PetscSetupAndFinalize.hpp"
#include "LuoRudy1991.hpp"
#include "NonlinearElasticityTools.hpp"
#include "CardiacElectroMechanicsProblem.hpp"
#include "FileFinder.hpp"
#include "VtkMeshWriter.hpp"


class TestElectroMechanicsLiteratePaper : public CxxTest::TestSuite
{
public:
    /*
     * The following code is the `test` itself, we use the `scons` / `cxx-test` framework to run simulations, as it
     * provides a handy way to do all the necessary linking and library building.
     */
    void TestTwistingCube() throw(Exception)
    {
        /* Set the length of the simulation, long enough for some contraction to occur */
        HeartConfig::Instance()->SetSimulationDuration(36.0); //ms

    	/*
    	 * This class sets up cells with the correct stimuli to
         * stimulate just those cells on the x=0 surface at t=0.
         *
         * We define the strength of stimulus that we need.
         */
        PlaneStimulusCellFactory<CellLuoRudy1991FromCellML, 3u> cell_factory(-1000*1000);

        /* For electro-mechanics we need to set up two meshes of 1mm by 1mm by 1mm
         * We have a fine electrics mesh and a coarser mechanics one.
         */
        TetrahedralMesh<3u,3u> electrics_mesh;
        electrics_mesh.ConstructRegularSlabMesh(0.01, 0.1, 0.1, 0.1);
        QuadraticMesh<3> mechanics_mesh(0.02, 0.1, 0.1, 0.1);

        /* We are going to fix some nodes on Z (dimension '2' indexed from 0)
         * so we first need to identify these
         */
        std::vector<unsigned> fixed_nodes
          = NonlinearElasticityTools<3u>::GetNodesByComponentValue(mechanics_mesh, 2, 0.0);

        /* We now define the electro-mechanics problem.
         * This includes specifying the contraction model and the material properties,
         * as well as those nodes that are fixed and the mechanics timestep to use.
         *
         * Mechanics happens over a longer timescale than electrophysiology,
         * so we can use larger space and time steps for this aspect.
         */
        ElectroMechanicsProblemDefinition<3u> problem_defn(mechanics_mesh);
        problem_defn.SetContractionModel(KERCHOFFS2003,1.0);
        problem_defn.SetUseDefaultCardiacMaterialLaw(COMPRESSIBLE);
        problem_defn.SetZeroDisplacementNodes(fixed_nodes);
        problem_defn.SetMechanicsSolveTimestep(1.0); // ms


        std::string output_directory = "Plos2013_ElectroMechanics";
        std::string fibre_file_name = "5by5by5_fibres.ortho";

        /*
         * This is how to generate a fibre file for this mesh
         * (this could be generated once, stored and re-loaded, as indeed we do below)
         * We use a Streeter-style formula here.
         *
         * Usually the fibres for a scientific problem would be determined by e.g. DTMRI
         * and stored with the mesh files.
         */
        {
            OutputFileHandler handler(output_directory + "Fibres");
            out_stream p_file = handler.OpenOutputFile(fibre_file_name);
            *p_file << mechanics_mesh.GetNumElements() << "\n"; // first line is number of entries
            std::vector<c_vector<double,3u> > fibre_directions;
            for(unsigned i=0; i<mechanics_mesh.GetNumElements(); i++)
            {
                double big_x = mechanics_mesh.GetElement(i)->CalculateCentroid()(0);
                double theta = M_PI/3.0 - 10*big_x*2*M_PI/3.0; // 60 degrees when X=0, -60 when X=0.1;

                c_vector<double,3u> fibre_direction;
                fibre_direction[0] = 0;
                fibre_direction[1] = cos(theta);
                fibre_direction[2] = sin(theta);
                *p_file <<  fibre_direction[0] << " " << fibre_direction[1]  << " " << fibre_direction[2]  // first three entries are fibre direction
                        << " 0 " << -fibre_direction[2] << " " << fibre_direction[1]                       // next three are sheet direction
                        << " 1 0 0\n";                                                                     // then normal to sheet direction
                fibre_directions.push_back(fibre_direction);
            }
            p_file->close();

            /* We only compile the following if VTK is installed and set up.
             * This is optional - it is only used here for visualizing the fibre directions as in the paper figure.
             * The simulation will run without it.
             */
#ifdef CHASTE_VTK
            VtkMeshWriter<3u,3u> mesh_writer(output_directory+ "Fibres", "mesh", false);

            mesh_writer.AddCellData("Fibre Directions", fibre_directions);
            mesh_writer.WriteFilesUsingMesh(mechanics_mesh);
#endif // CHASTE_VTK
        }

        /*
         * Load up the file we just wrote to use as fibre directions for this mechanics problem.
         */
        FileFinder fibre_file_finder(output_directory + "Fibres/" + fibre_file_name, RelativeTo::ChasteTestOutput);
        problem_defn.SetVariableFibreSheetDirectionsFile(fibre_file_finder, false);

        /* Set up and solve the full cardiac electro-mechanics problem.*/
        CardiacElectroMechanicsProblem<3u> problem(COMPRESSIBLE,
                                                   MONODOMAIN,
                                                   &electrics_mesh,
                                                   &mechanics_mesh,
                                                   &cell_factory,
                                                   &problem_defn,
                                                   output_directory);

        /* Run the simulation*/
        problem.Solve();

        /* Report where time was spent to std::cout. */
        MechanicsEventHandler::Headings();
        MechanicsEventHandler::Report();
    }
};

#endif /* TESTELECTROMECHANICSLITERATEPAPER_HPP_ */
