# Supplementary material for: Chaste: An Open Source C++ Library for Computational Physiology and Biology
Source: PLoS Comput Biol. 2013 Mar 14;9(3):e1002970. doi: 10.1371/journal.pcbi.1002970 (PMC3597547; doi:10.1371/journal.pcbi.1002970)
Supplement: Software S1 — A Zip file containing the Chaste project that forms the supplementary material, it can be used to recreate the figures in this article. This project is compatible with Chaste 3.1 only. (ZIP) [file pcbi.1002970.s001.zip › Plos2013_release_3.1/test/TestCryptsAndVillusLiteratePaper.hpp]

/*

Copyright (c) 2005-2013, University of Oxford.
All rights reserved.

University of Oxford means the Chancellor, Masters and Scholars of the
University of Oxford, having an administrative office at Wellington
Square, Oxford OX1 2JD, UK.

This file is part of Chaste.

Redistribution and use in source and binary forms, with or without
modification, are permitted provided that the following conditions are met:
 * Redistributions of source code must retain the above copyright notice,
   this list of conditions and the following disclaimer.
 * Redistributions in binary form must reproduce the above copyright notice,
   this list of conditions and the following disclaimer in the documentation
   and/or other materials provided with the distribution.
 * Neither the name of the University of Oxford nor the names of its
   contributors may be used to endorse or promote products derived from this
   software without specific prior written permission.

THIS SOFTWARE IS PROVIDED BY THE COPYRIGHT HOLDERS AND CONTRIBUTORS "AS IS"
AND ANY EXPRESS OR IMPLIED WARRANTIES, INCLUDING, BUT NOT LIMITED TO, THE
IMPLIED WARRANTIES OF MERCHANTABILITY AND FITNESS FOR A PARTICULAR PURPOSE
ARE DISCLAIMED. IN NO EVENT SHALL THE COPYRIGHT HOLDER OR CONTRIBUTORS BE
LIABLE FOR ANY DIRECT, INDIRECT, INCIDENTAL, SPECIAL, EXEMPLARY, OR
CONSEQUENTIAL DAMAGES (INCLUDING, BUT NOT LIMITED TO, PROCUREMENT OF SUBSTITUTE
GOODS OR SERVICES; LOSS OF USE, DATA, OR PROFITS; OR BUSINESS INTERRUPTION)
HOWEVER CAUSED AND ON ANY THEORY OF LIABILITY, WHETHER IN CONTRACT, STRICT
LIABILITY, OR TORT (INCLUDING NEGLIGENCE OR OTHERWISE) ARISING IN ANY WAY OUT
OF THE USE OF THIS SOFTWARE, EVEN IF ADVISED OF THE POSSIBILITY OF SUCH DAMAGE.

*/


#ifndef TESTCRYPTSANDVILLUSLITERATEPAPER_HPP_
#define TESTCRYPTSANDVILLUSLITERATEPAPER_HPP_

/*
 * [[Image(PaperTutorials/Plos2013:combined.png, align=right, height=202px)]]
 * = Cell-based simulation: multiple crypts and a villus =
 *
 * On this wiki page we describe in detail the code that is used to run this example from the paper.
 *
 * The simulation is a node-based off-lattice simulation. In other words, cells are represented by points
 * in space (nodes) and are allowed to move without being confined to certain lattice sites.
 *
 * This example is somewhat unusual, in that we enforce a boundary condition that limits the cells'
 * movement to a 2D surface in 3D space.
 *
 * We show use of `CellKiller`s - both random and acting on a plane at the top of the villus.
 *
 * We also show the use of lineage tracking, and cell-signalling leading to Delta-Notch patterning.
 *
 * This example uses some source files that can be found in the `Plos2013/src` folder.
 *
 * Remember to run with `build=GccOptNative` for speed.
 * e.g.
 * `scons build=GccOptNative test_suite=projects/Plos2013/test/TestCryptsAndVillusLiteratePaper.hpp`
 *
 * The easiest way to visualize this simulation is with paraview.
 *
 *
 * == Code overview ==
 *
 * The first thing to do is to include the necessary header files.
 */

#include <cxxtest/TestSuite.h>

// Must be included before any other cell_based headers
#include "CellBasedSimulationArchiver.hpp"

#include "SimplifiedDeltaNotchOffLatticeSimulation.hpp"
#include "DeltaNotchOffLatticeSimulation.hpp"
#include "CryptCellsGenerator.hpp"
#include "CellsGenerator.hpp"
#include "RandomCellKiller.hpp"
#include "CylindricalHoneycombMeshGenerator.hpp"
#include "SloughingCellKiller.hpp"
#include "AbstractCellBasedTestSuite.hpp"
#include "CellBasedEventHandler.hpp"
#include "SimpleWntCellCycleModelWithDeltaNotch.hpp"
#include "DeltaNotchCellCycleModel.hpp"
#include "GeneralisedLinearSpringForce.hpp"

#include "NodeBasedCellPopulation.hpp"
#include "PlaneBasedCellKiller.hpp"
#include "MultipleCryptGeometryBoundaryCondition.hpp"

class TestCryptsAndVillusLiteratePaper : public AbstractCellBasedTestSuite
{
private:
    /*
     * These methods are `cxx-test` instructions running before and after each test below.
     * They are just here to report the time the test took.
     */
    void setUp()
    {
        AbstractCellBasedTestSuite::setUp();
        CellBasedEventHandler::Reset();
    }
    void tearDown()
    {
        AbstractCellBasedTestSuite::tearDown();

        CellBasedEventHandler::Headings();
        CellBasedEventHandler::Report();
    }

public:

    /*
     * The following code is the `test` itself, we use the `scons` / `cxx-test` framework to run simulations, as it
     * provides a handy way to do all the necessary linking and library building.
     */
    void Test3dCrypt() throw (Exception)
    {
        /* First we set up some numbers that will define the crypt and villus geometry */
        double crypt_length = 4.0;
        double crypt_radius = 1.0;
        double villus_length = 10.0;
        double villus_radius = 2.0;
        double domain_width = 12.0;
        double domain_height = 2.0*crypt_radius+crypt_length+villus_length+2.0*villus_radius;

        /* We then create a couple of cells at the base of each crypt.
         * (we put two cells in each crypt to set off delta-notch patterning) */
        std::vector<Node<3>*> nodes;
        nodes.push_back(new Node<3>(0u,  false,  0.5*domain_width, 0.0, 0.0));
        nodes.push_back(new Node<3>(1u,  false,  0.5*domain_width+0.1, 0.1, 0.0));
        nodes.push_back(new Node<3>(2u,  false,  0.0, 0.5*domain_width, 0.0));
        nodes.push_back(new Node<3>(3u,  false,  0.1, 0.5*domain_width+0.1, 0.0));
        nodes.push_back(new Node<3>(3u,  false,  0.5*domain_width, domain_width, 0.0));
        nodes.push_back(new Node<3>(5u,  false,  0.5*domain_width+0.1, domain_width-0.1, 0.0));
        nodes.push_back(new Node<3>(6u,  false,  domain_width, 0.5*domain_width, 0.0));
        nodes.push_back(new Node<3>(7u,  false,  domain_width-0.1, 0.5*domain_width+0.1, 0.0));

        /*
         * We then convert this list of nodes to a `NodesOnlyMesh`,
         * which doesn't do very much apart from keep track of the nodes.
         */
        NodesOnlyMesh<3> mesh;
        mesh.ConstructNodesWithoutMesh(nodes);

        /*
         * Next we have to create the cells that will be associated with these nodes.
         * So we make an empty vector in which to store the cells and then loop over
         * each node, adding cells as we go.
         */
        std::vector<CellPtr> cells;
        MAKE_PTR(WildTypeCellMutationState, p_state);
        for (unsigned i=0; i<mesh.GetNumNodes(); i++)
        {
            /*
             * This cell cycle model carries a Delta-Notch signalling model,
             * and also a simple rule about division based on extracellular Wnt concentration.
             *
             * The cell cycle models provide interfaces to ODE solvers, so even though Delta-Notch does
             * not directly influence the cell cycle time it is a handy place to host the ODEs.
             * This may be refactored to a more flexible arrangement in future versions of Chaste.
             */
            SimpleWntCellCycleModelWithDeltaNotch* p_model = new SimpleWntCellCycleModelWithDeltaNotch();
            p_model->SetDimension(3);

            /* We choose to initialise the Delta and Notch concentrations to random levels in each cell */
            std::vector<double> initial_conditions;
            initial_conditions.push_back(RandomNumberGenerator::Instance()->ranf());
            initial_conditions.push_back(RandomNumberGenerator::Instance()->ranf());
            p_model->SetInitialConditions(initial_conditions);

            /* We then create a cell with a mutation state (Wild Type in this case) and a cell cycle model */
            CellPtr p_cell(new Cell(p_state, p_model));
            double birth_time = 0.0;
            p_cell->SetBirthTime(birth_time);
            p_cell->SetCellProliferativeType(TRANSIT);
            cells.push_back(p_cell);
        }

        /*
         * We now create a cell population, which keeps track of a mesh and cells and the association between them.
         * In this case we need a `NodeBasedCellPopulation` in three dimensions.
         */
        NodeBasedCellPopulation<3> crypt(mesh, cells);
        crypt.SetMechanicsCutOffLength(1.5);

        /* We limit the absolute movement that cells can make to cause error messages if numerics become unstable */
        crypt.SetAbsoluteMovementThreshold(10);

        /* We then instruct the cell population to output some useful information for plotting in VTK format in e.g. paraview */
        crypt.SetOutputCellProliferativeTypes(true);
        crypt.SetOutputCellMutationStates(true);
        crypt.SetOutputCellAncestors(true);

        /*
         * We now set up our cell-based simulation class.
         * We have sub-classed the main simulator class `OffLatticeSimulation`
         * which is in the core of Chaste with a new simulation class `SimplifiedDeltaNotchOffLatticeSimulation`
         * which can be found in this project's `src` folder.
         *
         * The reason for this is that this class performs calculations of average Delta levels surrounding each cell
         * at the end of each timestep. You will see a minimum number of methods have been overridden, and the class
         * is fairly simple.
         */
		SimplifiedDeltaNotchOffLatticeSimulation<3> simulator(crypt);
        simulator.SetOutputDirectory("Plos2013_MultipleCrypt");
        simulator.SetDt(1.0/120.0);
        /* We limit the output to every 120 time steps (1 hour) to reduce output file sizes */
        simulator.SetSamplingTimestepMultiple(120);

        /*
         * We now create a force law and pass it to the simulation
         * We use linear springs between cells up to a maximum of 1.5 ('relaxed' cell diameters) apart, and add this to the simulation class.
         */
        MAKE_PTR(GeneralisedLinearSpringForce<3>, p_linear_force);
        p_linear_force->SetMeinekeSpringStiffness(30.0); // default is 15.0;
        p_linear_force->SetCutOffLength(1.5);
        simulator.AddForce(p_linear_force);

        /*
         * The most complex part of this problem definition is that of the boundary condition that limits
         * cell locations to a 2D surface in 3D space. This has been defined in a separate class
         * `MultipleCryptGeometryBoundaryCondition` which can be found in this project's `src` folder.
         */
        MAKE_PTR_ARGS(MultipleCryptGeometryBoundaryCondition, 
                      p_boundary_condition, 
                      (&crypt, crypt_radius, crypt_length, villus_radius, villus_length, domain_width));
        simulator.AddCellPopulationBoundaryCondition(p_boundary_condition);

        // Main sink of cells is at the top of the villus - remove any cells reaching here
        MAKE_PTR_ARGS(PlaneBasedCellKiller<3>, 
                      p_cell_killer_1,
                      (&crypt, (domain_height-0.25)*unit_vector<double>(3,2), unit_vector<double>(3,2)));
        simulator.AddCellKiller(p_cell_killer_1);

        /* We now create an instance of a Wnt concentration, this dictates where cell division occurs
         * in the SimpleWntCellCycleModelWithDeltaNotch cell cycle model */
        WntConcentration<3>::Instance()->SetType(LINEAR);
        WntConcentration<3>::Instance()->SetCellPopulation(crypt);
        WntConcentration<3>::Instance()->SetCryptLength(crypt_length+2.0*crypt_radius);

        /* We then set an end time and run the simulation */
        simulator.SetEndTime(250.0);
        simulator.Solve(); // to 250 hours

        /*
         * These methods provide some reports of how much computation time is spent in which parts of the code.
         * These would be done automatically at the beginning and end of the test, but we are interrupting mid-way through here.
         */
        CellBasedEventHandler::Headings();
        CellBasedEventHandler::Report();
        CellBasedEventHandler::Reset();

        /* Having run the simulation to a roughly stead-state, and filled the villus with cells,
         * we now add a random cell killer to represent random death in the epithelial layer.
         */
        MAKE_PTR_ARGS(RandomCellKiller<3>, p_cell_killer_2,(&crypt, 0.005)); // prob of death in an hour
        simulator.AddCellKiller(p_cell_killer_2);

        /* We also label each cell according to its current node index so we can track clonal spread */
        simulator.rGetCellPopulation().SetCellAncestorsToLocationIndices();

        /* We now solve for a further 750 hours, up to a total of 1000 hours */
        simulator.SetEndTime(1000.0);
        simulator.Solve(); // to 1000 hours

    }
};

#endif /*TESTCRYPTSANDVILLUSLITERATEPAPER_HPP_*/
