# Supplementary material for: Chaste: An Open Source C++ Library for Computational Physiology and Biology
Source: PLoS Comput Biol. 2013 Mar 14;9(3):e1002970. doi: 10.1371/journal.pcbi.1002970 (PMC3597547; doi:10.1371/journal.pcbi.1002970)
Supplement: Software S1 — A Zip file containing the Chaste project that forms the supplementary material, it can be used to recreate the figures in this article. This project is compatible with Chaste 3.1 only. (ZIP) [file pcbi.1002970.s001.zip › Plos2013_release_3.1/test/TestSpheroidExperimentsLiteratePaper.hpp]

/*

Copyright (c) 2005-2013, University of Oxford.
All rights reserved.

University of Oxford means the Chancellor, Masters and Scholars of the
University of Oxford, having an administrative office at Wellington
Square, Oxford OX1 2JD, UK.

This file is part of Chaste.

Redistribution and use in source and binary forms, with or without
modification, are permitted provided that the following conditions are met:
 * Redistributions of source code must retain the above copyright notice,
   this list of conditions and the following disclaimer.
 * Redistributions in binary form must reproduce the above copyright notice,
   this list of conditions and the following disclaimer in the documentation
   and/or other materials provided with the distribution.
 * Neither the name of the University of Oxford nor the names of its
   contributors may be used to endorse or promote products derived from this
   software without specific prior written permission.

THIS SOFTWARE IS PROVIDED BY THE COPYRIGHT HOLDERS AND CONTRIBUTORS "AS IS"
AND ANY EXPRESS OR IMPLIED WARRANTIES, INCLUDING, BUT NOT LIMITED TO, THE
IMPLIED WARRANTIES OF MERCHANTABILITY AND FITNESS FOR A PARTICULAR PURPOSE
ARE DISCLAIMED. IN NO EVENT SHALL THE COPYRIGHT HOLDER OR CONTRIBUTORS BE
LIABLE FOR ANY DIRECT, INDIRECT, INCIDENTAL, SPECIAL, EXEMPLARY, OR
CONSEQUENTIAL DAMAGES (INCLUDING, BUT NOT LIMITED TO, PROCUREMENT OF SUBSTITUTE
GOODS OR SERVICES; LOSS OF USE, DATA, OR PROFITS; OR BUSINESS INTERRUPTION)
HOWEVER CAUSED AND ON ANY THEORY OF LIABILITY, WHETHER IN CONTRACT, STRICT
LIABILITY, OR TORT (INCLUDING NEGLIGENCE OR OTHERWISE) ARISING IN ANY WAY OUT
OF THE USE OF THIS SOFTWARE, EVEN IF ADVISED OF THE POSSIBILITY OF SUCH DAMAGE.

*/


#ifndef TESTSPHEROIDEXPERIMENTSLITERATEPAPER_HPP_
#define TESTSPHEROIDEXPERIMENTSLITERATEPAPER_HPP_

/*
 * [[Image(PaperTutorials/Plos2013:spheroid_v2.png, align=right, height=202px)]]
 * = Cell-based simulation: tumour spheroid with oxygen diffusion and uptake =
 *
 * On this wiki page we describe in detail the code that is used to run this example from the paper.
 *
 * The simulation is a mesh-based off-lattice simulation. In other words, cells are represented by points
 * in space (nodes of a mesh) and are allowed to move without being confined to certain lattice sites.
 *
 * We show a hybrid discrete-continuum model by using a reaction-diffusion PDE for oxygen, which discrete cells then
 * respond to be proliferating in high oxygen, or dying in low oxygen.
 *
 * We also show how a simulation can be checkpointed: that is, written to disk, reloaded, and continued.
 *
 * This example uses only files from the core repository.
 *
 * Remember to run with `build=GccOptNative` for speed.
 * e.g.
 * `scons build=GccOptNative test_suite=projects/Plos2013/test/TestSpheroidExperimentsLiteratePaper.hpp`
 *
 * The easiest way to visualize this simulation is with paraview.
 *
 * == Code overview ==
 *
 * The first thing to do is to include the necessary header files.
 */

#include <cxxtest/TestSuite.h>

// Must be included before other cell_based headers
#include "CellBasedSimulationArchiver.hpp"

#include <iomanip>
#include <boost/foreach.hpp>
#include "OffLatticeSimulation.hpp"
#include "CellBasedEventHandler.hpp"
#include "MeshBasedCellPopulation.hpp"
#include "NodeBasedCellPopulation.hpp"
#include "StochasticOxygenBasedCellCycleModel.hpp"
#include "GeneralisedLinearSpringForce.hpp"
#include "AveragedSourcePde.hpp"
#include "CellwiseSourcePde.hpp"
#include "ConstBoundaryCondition.hpp"
#include "PetscSetupAndFinalize.hpp"
#include "CellBasedPdeHandler.hpp"
#include "ChastePoint.hpp"
#include "SmartPointers.hpp"
#include "ApoptoticCellKiller.hpp"
#include "AbstractCellBasedTestSuite.hpp"

class TestSpheroidExperimentsLiteratePaper : public AbstractCellBasedTestSuite
{
private:

    /*
     * These methods are cxx-test instructions running before and after each test below.
     * They just report the time the test took, in different parts of the code.
     */
    void setUp()
    {
        AbstractCellBasedTestSuite::setUp();
        CellBasedEventHandler::Reset();
    }
    void tearDown()
    {
        AbstractCellBasedTestSuite::tearDown();

        CellBasedEventHandler::Headings();
        CellBasedEventHandler::Report();
    }

public:

    /*
     * This example is split into two separate tests/simulations to demonstrate the
     * check-pointing abilities of Chaste.
     *
     * The first test runs from t=0 to t=100,
     * and the second from t=100 to t=150.
     *
     * It could equally well be reproduced by setting the end time in the first
     * test to 150.
     */
    void TestMeshBasedSpheroidWithPde() throw(Exception)
    {
        /* Create a simple 3D mesh, initially comprised of just five nodes */
        std::vector<Node<3>*> nodes;
        nodes.push_back(new Node<3>(0, true,  0.0, 0.0, 0.0));
        nodes.push_back(new Node<3>(1, true,  1.0, 1.0, 0.0));
        nodes.push_back(new Node<3>(2, true,  1.0, 0.0, 1.0));
        nodes.push_back(new Node<3>(3, true,  0.0, 1.0, 1.0));
        nodes.push_back(new Node<3>(4, false, 0.5, 0.5, 0.5));
        MutableMesh<3,3> mesh(nodes);

        /* Set up cells for each of the nodes in the mesh */
        boost::shared_ptr<AbstractCellMutationState> p_state(new WildTypeCellMutationState);
        std::vector<CellPtr> cells;
        for (unsigned i=0; i<nodes.size(); i++)
        {
            StochasticOxygenBasedCellCycleModel* p_model = new StochasticOxygenBasedCellCycleModel();
            p_model->SetDimension(3);
            /* We alter a number of parameters from their defaults, to speed up this example. */
            p_model->SetStemCellG1Duration(4.0);
            p_model->SetHypoxicConcentration(0.1);
            p_model->SetQuiescentConcentration(0.3);
            p_model->SetCriticalHypoxicDuration(8);
            double birth_time = -RandomNumberGenerator::Instance()->ranf()*
                                (  p_model->GetStemCellG1Duration()
                                 + p_model->GetSG2MDuration() );

            CellPtr p_cell(new Cell(p_state, p_model));
            p_cell->SetBirthTime(birth_time);
            cells.push_back(p_cell);
        }

        /* Create cell population - a mapping between a mesh and cells. */
        MeshBasedCellPopulation<3> cell_population(mesh, cells);
        cell_population.SetAbsoluteMovementThreshold(DBL_MAX);
        cell_population.SetWriteVtkAsPoints(true);
        
        /* Set up cell data on the cell population */
        cell_population.SetDataOnAllCells("oxygen", 1.0);

        /* Set up cell-based simulation */
        OffLatticeSimulation<3> simulator(cell_population);
        simulator.SetEndTime(100); // hours

        /*
         * Default time step is 30 seconds,
         * so this gives two visualisation outputs each hour.
         */
        simulator.SetSamplingTimestepMultiple(60);
        simulator.SetOutputDirectory("Plos2013_MeshBasedSpheroidWithPde");

        /* Set up PDE and boundary conditions */
        CellwiseSourcePde<3> pde(cell_population, -1.0);
        ConstBoundaryCondition<3> bc(1.0);
        bool is_neumann_bc = false;
        PdeAndBoundaryConditions<3> pde_and_bc(&pde, &bc, is_neumann_bc);
        pde_and_bc.SetDependentVariableName("oxygen");

        /* Create a handler (for any number of PDEs+BCs, in this case we just add one).*/
        CellBasedPdeHandler<3> pde_handler(&cell_population);
        pde_handler.AddPdeAndBc(&pde_and_bc);

        /* Pass PDE handler to the simulation */
        simulator.SetCellBasedPdeHandler(&pde_handler);

        /* Create a force law and pass it to the simulation */
        MAKE_PTR(GeneralisedLinearSpringForce<3>, p_force);
        p_force->SetMeinekeSpringStiffness(30.0); // default is 15.0;
        p_force->SetCutOffLength(1.5);
        simulator.AddForce(p_force);

        /*
         * Set up cell killer and pass into simulation.
         *
         * In this simulation the cell cycle model gives cells an
         * `ApoptoticCellProperty` if they are in low oxygen (as
         * defined by the PDE). This cell killer removes cells that
         * have this property.
         */
        MAKE_PTR_ARGS(ApoptoticCellKiller<3>, p_killer, (&cell_population));
        simulator.AddCellKiller(p_killer);

        /* Run the simulation */
        simulator.Solve();

        /* Save the results */
        CellBasedSimulationArchiver<3, OffLatticeSimulation<3> >::Save(&simulator);
    }

    void TestLongerMeshBasedSpheroidWithPde() throw(Exception)
    {
        /* The archive is to be copied from previous test output
         * It could be stored and re-loaded from anywhere you like.
         *
         * This is useful for checkpointing on large HPC machines, and also
         * if you want to experiment with different interventions on
         * an existing spheroid state.
         */
        FileFinder test_data_directory("Plos2013_MeshBasedSpheroidWithPde/archive",
                                       RelativeTo::ChasteTestOutput);

        /* We specify a location to copy the archive files from the previous test to */
        OutputFileHandler archive_handler("Plos2013_LongerMeshBasedSpheroidWithPde/archive");

        /* And copy the files across (this uses the boost filesystem library, incidnetally) */
        // Following is done in two lines to avoid a bug in Intel compiler v12.0!
        std::vector<FileFinder> temp_files = test_data_directory.FindMatches("*");
        BOOST_FOREACH(FileFinder temp_file, temp_files)
        {
            archive_handler.CopyFileTo(temp_file);
        }

        /* Load the simulation up from 100 hours archive */
        OffLatticeSimulation<3>* p_simulator
            = CellBasedSimulationArchiver<3, OffLatticeSimulation<3> >::Load("Plos2013_LongerMeshBasedSpheroidWithPde", 100);

        /* Change some settings, a new end time and output directory */
        p_simulator->SetEndTime(150);
        p_simulator->SetOutputDirectory("Plos2013_LongerMeshBasedSpheroidWithPde");

        /* Run the simulation to the new end time */
        p_simulator->Solve();

        /* Save the results */
        CellBasedSimulationArchiver<3, OffLatticeSimulation<3> >::Save(p_simulator);

    }
};

#endif /*TESTSPHEROIDEXPERIMENTSLITERATEPAPER_HPP_*/
