# Supplementary material for: Chaste: An Open Source C++ Library for Computational Physiology and Biology
Source: PLoS Comput Biol. 2013 Mar 14;9(3):e1002970. doi: 10.1371/journal.pcbi.1002970 (PMC3597547; doi:10.1371/journal.pcbi.1002970)
Supplement: Software S1 — A Zip file containing the Chaste project that forms the supplementary material, it can be used to recreate the figures in this article. This project is compatible with Chaste 3.1 only. (ZIP) [file pcbi.1002970.s001.zip › Plos2013_release_3.1/test/TestSpiralWaveLiteratePaper.hpp]

/*

Copyright (c) 2005-2013, University of Oxford.
All rights reserved.

University of Oxford means the Chancellor, Masters and Scholars of the
University of Oxford, having an administrative office at Wellington
Square, Oxford OX1 2JD, UK.

This file is part of Chaste.

Redistribution and use in source and binary forms, with or without
modification, are permitted provided that the following conditions are met:
 * Redistributions of source code must retain the above copyright notice,
   this list of conditions and the following disclaimer.
 * Redistributions in binary form must reproduce the above copyright notice,
   this list of conditions and the following disclaimer in the documentation
   and/or other materials provided with the distribution.
 * Neither the name of the University of Oxford nor the names of its
   contributors may be used to endorse or promote products derived from this
   software without specific prior written permission.

THIS SOFTWARE IS PROVIDED BY THE COPYRIGHT HOLDERS AND CONTRIBUTORS "AS IS"
AND ANY EXPRESS OR IMPLIED WARRANTIES, INCLUDING, BUT NOT LIMITED TO, THE
IMPLIED WARRANTIES OF MERCHANTABILITY AND FITNESS FOR A PARTICULAR PURPOSE
ARE DISCLAIMED. IN NO EVENT SHALL THE COPYRIGHT HOLDER OR CONTRIBUTORS BE
LIABLE FOR ANY DIRECT, INDIRECT, INCIDENTAL, SPECIAL, EXEMPLARY, OR
CONSEQUENTIAL DAMAGES (INCLUDING, BUT NOT LIMITED TO, PROCUREMENT OF SUBSTITUTE
GOODS OR SERVICES; LOSS OF USE, DATA, OR PROFITS; OR BUSINESS INTERRUPTION)
HOWEVER CAUSED AND ON ANY THEORY OF LIABILITY, WHETHER IN CONTRACT, STRICT
LIABILITY, OR TORT (INCLUDING NEGLIGENCE OR OTHERWISE) ARISING IN ANY WAY OUT
OF THE USE OF THIS SOFTWARE, EVEN IF ADVISED OF THE POSSIBILITY OF SUCH DAMAGE.

*/

#ifndef TESTSPIRALWAVELITERATEPAPER_HPP_
#define TESTSPIRALWAVELITERATEPAPER_HPP_
/*
 * [[Image(PaperTutorials/Plos2013:raw_spiral_wave_image.png, align=right, height=202px)]]
 * = Cardiac electrophysiology: spiral wave =
 *
 * On this wiki page we describe in detail the code that is used to run this example from the paper.
 *
 * Here we use a domain and model suggested in the paper Qu ''et al.'' "Origins of spiral wave meander and breakup
 * in a two-dimensional cardiac tissue model" Annals of biomedical engineering. 28(7):755-771 (2000) [http://www.springerlink.com/index/XQ0268R4K70847PR.pdf | link].
 *
 * The example includes a pacing protocol and model ion-channel conductance modifications that result in a stable spiral wave.
 *
 * This example uses a specially annotated CellML file, and illustrates how to change parameters in a
 * cell model in an automated manner in the associated cell factory at `Plos2013/src/SpiralWave`.
 *
 * This test can be run in parallel and will speed up well proportional to the number of processors you have.
 * e.g.
 * `scons build=GccOptNative_4 test_suite=projects/Plos2013/test/TestSpiralWaveLiteratePaper.hpp`
 *
 * The easiest way to visualize this simulation is with meshalyzer.
 *
 * == Code overview ==
 *
 * The first thing to do is to include the necessary header files.
 */
#include <cxxtest/TestSuite.h>

#include "MonodomainProblem.hpp"
#include "DistributedTetrahedralMesh.hpp"
#include "LuoRudyCellFactory.hpp" // This is defined in this project 'src' folder, the rest are in Chaste 3.1.
#include "PetscSetupAndFinalize.hpp"

/*
 * Having included all the necessary header files, we proceed by defining the test class.
 */
class TestSpiralWaveLiteratePaper : public CxxTest::TestSuite
{
public:
    void TestSpiralWaveSimulation() throw (Exception)
    {
        /*
         * We will auto-generate a mesh this time, and pass it in, rather than
         * provide a mesh file name. This is how to generate a cuboid mesh with
         * a given spatial stepsize h
         */
        DistributedTetrahedralMesh<2,2> mesh;
        double node_spacing_in_mesh = 0.015;
        double mesh_width = 3; // cm
        mesh.ConstructRegularSlabMesh(node_spacing_in_mesh, mesh_width /*length*/, mesh_width /*width*/);
        /*
         * Set the simulation duration, etc.
         *
         * One thing that should be noted for monodomain problems, the ''intracellular
         * conductivity'' is used as the monodomain effective conductivity (not a
         * harmonic mean of intra and extracellular conductivities).
         * So if you want to alter the monodomain conductivity call
         * `HeartConfig::Instance()->SetIntracellularConductivities()`
         */
        HeartConfig::Instance()->SetSimulationDuration(500); //ms
        HeartConfig::Instance()->SetOutputDirectory("Plos2013_SpiralWave");
        HeartConfig::Instance()->SetOutputFilenamePrefix("results");
        HeartConfig::Instance()->SetOdePdeAndPrintingTimeSteps(0.01, 0.01, 1);

        /*
         * "Cell factory" objects have the task of providing a cardiac cell model
         * for each node of the mesh. When a factory constructs a cell it allocates
         * an ODE solver and a stimulus. In this case we have written a cell factory
         * to provide the necessary S1-S2 style stimulus to initiate a spiral wave.
         * This class can be found in the project's 'src' folder.
         */
        LuoRudyCellFactory cell_factory(mesh_width,mesh_width);

        /*
         * Now we declare the problem class, `MonodomainProblem<2>`.
         * To do a bidomain simulation is as simple as changing the following line to `BidomainProblem<2>`.
         */
        MonodomainProblem<2> monodomain_problem( &cell_factory );

        /*
         * If a mesh-file-name hasn't been set using `HeartConfig`, we have to pass in
         * a mesh using the `SetMesh` method (must be called before `Initialise`).
         */
        monodomain_problem.SetMesh(&mesh);

        /*
         * `SetWriteInfo` is a useful method that means that the min/max voltage is
         * printed as the simulation runs (useful for verifying that cells are stimulated
         * and the wave propagating, for example) (although note scons does buffer output
         * before printing to screen)
         */
        monodomain_problem.SetWriteInfo();

        /* Finally, call `Initialise` and `Solve` */
        monodomain_problem.Initialise();
        monodomain_problem.Solve();
    }
};

#endif /*TESTSPIRALWAVELITERATEPAPER_HPP_*/
