# Supplementary material for: Chaste: An Open Source C++ Library for Computational Physiology and Biology
Source: PLoS Comput Biol. 2013 Mar 14;9(3):e1002970. doi: 10.1371/journal.pcbi.1002970 (PMC3597547; doi:10.1371/journal.pcbi.1002970)
Supplement: Software S1 — A Zip file containing the Chaste project that forms the supplementary material, it can be used to recreate the figures in this article. This project is compatible with Chaste 3.1 only. (ZIP) [file pcbi.1002970.s001.zip › Plos2013_release_3.1/src/MultipleCrypt/SimpleWntCellCycleModelWithDeltaNotch.hpp]

/*

Copyright (c) 2005-2012, University of Oxford.
All rights reserved.

University of Oxford means the Chancellor, Masters and Scholars of the
University of Oxford, having an administrative office at Wellington
Square, Oxford OX1 2JD, UK.

This file is part of Chaste.

Redistribution and use in source and binary forms, with or without
modification, are permitted provided that the following conditions are met:
 * Redistributions of source code must retain the above copyright notice,
   this list of conditions and the following disclaimer.
 * Redistributions in binary form must reproduce the above copyright notice,
   this list of conditions and the following disclaimer in the documentation
   and/or other materials provided with the distribution.
 * Neither the name of the University of Oxford nor the names of its
   contributors may be used to endorse or promote products derived from this
   software without specific prior written permission.

THIS SOFTWARE IS PROVIDED BY THE COPYRIGHT HOLDERS AND CONTRIBUTORS "AS IS"
AND ANY EXPRESS OR IMPLIED WARRANTIES, INCLUDING, BUT NOT LIMITED TO, THE
IMPLIED WARRANTIES OF MERCHANTABILITY AND FITNESS FOR A PARTICULAR PURPOSE
ARE DISCLAIMED. IN NO EVENT SHALL THE COPYRIGHT HOLDER OR CONTRIBUTORS BE
LIABLE FOR ANY DIRECT, INDIRECT, INCIDENTAL, SPECIAL, EXEMPLARY, OR
CONSEQUENTIAL DAMAGES (INCLUDING, BUT NOT LIMITED TO, PROCUREMENT OF SUBSTITUTE
GOODS OR SERVICES; LOSS OF USE, DATA, OR PROFITS; OR BUSINESS INTERRUPTION)
HOWEVER CAUSED AND ON ANY THEORY OF LIABILITY, WHETHER IN CONTRACT, STRICT
LIABILITY, OR TORT (INCLUDING NEGLIGENCE OR OTHERWISE) ARISING IN ANY WAY OUT
OF THE USE OF THIS SOFTWARE, EVEN IF ADVISED OF THE POSSIBILITY OF SUCH DAMAGE.

*/

#ifndef SIMPLEWNTCELLCYCLEMODELWITHDELTANOTCH_HPP_
#define SIMPLEWNTCELLCYCLEMODELWITHDELTANOTCH_HPP_

#include "ChasteSerialization.hpp"
#include <boost/serialization/base_object.hpp>

#include "SimpleWntCellCycleModel.hpp"
#include "DeltaNotchOdeSystem.hpp"
#include "AbstractCellCycleModelOdeSolver.hpp"
#include "CellCycleModelOdeHandler.hpp"

/**
 * A subclass of SimpleWntCellCycleModel
 * that includes a Delta-Notch ODE system.
 */
class SimpleWntCellCycleModelWithDeltaNotch : public SimpleWntCellCycleModel, public CellCycleModelOdeHandler
{
private:

    /** Needed for serialization. */
    friend class boost::serialization::access;
    /**
     * Archive the cell-cycle model and member variables.
     *
     * @param archive the archive
     * @param version the current version of this class
     */
    template<class Archive>
    void serialize(Archive & archive, const unsigned int version)
    {
        archive & boost::serialization::base_object<SimpleWntCellCycleModel>(*this);
        archive & boost::serialization::base_object<CellCycleModelOdeHandler>(*this);
    }

    /**
     * The initial condition for delta, notch, mean_delta
     */
    std::vector<double> mInitialConditions;

public:

    /**
     * Default constructor calls base class.
     *
     * @param pOdeSolver An optional pointer to a cell-cycle model ODE solver object (allows the use of different ODE solvers)
     */
    SimpleWntCellCycleModelWithDeltaNotch(boost::shared_ptr<AbstractCellCycleModelOdeSolver> pOdeSolver = boost::shared_ptr<AbstractCellCycleModelOdeSolver>());

    /**
     * Overridden builder method to create new copies of
     * this cell-cycle model.
     *
     * @return Returns a copy of the current cell cycle model.
     */
    AbstractCellCycleModel* CreateCellCycleModel();

    /**
     * Initialise the cell-cycle model at the start of a simulation.
     *
     * This overridden method sets up a new Delta-Notch ODE system.
     */
    void Initialise();

    /**
     * Set the initial conditions for delta, notch, mean_delta.
     * @param initialConditions are the initial conditions
     */
    void SetInitialConditions(std::vector<double> initialConditions);

    /**
     * Overridden UpdateCellCyclePhase() method.
     */
    void UpdateCellCyclePhase();

    /**
     * Update the current levels of Delta and Notch in the cell.
     */
    void UpdateDeltaNotch();

    /**
     * @return Returns the current Notch level in this cell.
     */
    double GetNotch();

    /**
     * @return Returns the current Delta level in this cell.
     */
    double GetDelta();

    /**
     * @return Get the current level of Delta neighbouring the cell.
     */
    double GetMeanNeighbouringDelta();

    /**
     * Outputs cell-cycle model parameters to file.
     *
     * @param rParamsFile the file stream to which the parameters are output
     */
    virtual void OutputCellCycleModelParameters(out_stream& rParamsFile);
};

// Declare identifier for the serializer
#include "SerializationExportWrapper.hpp"
CHASTE_CLASS_EXPORT(SimpleWntCellCycleModelWithDeltaNotch)
#include "CellCycleModelOdeSolverExportWrapper.hpp"
EXPORT_CELL_CYCLE_MODEL_ODE_SOLVER(SimpleWntCellCycleModelWithDeltaNotch)

#endif /*SIMPLEWNTCELLCYCLEMODELWITHDELTANOTCH_HPP_*/
