# Supplementary material for: Chaste: An Open Source C++ Library for Computational Physiology and Biology
Source: PLoS Comput Biol. 2013 Mar 14;9(3):e1002970. doi: 10.1371/journal.pcbi.1002970 (PMC3597547; doi:10.1371/journal.pcbi.1002970)
Supplement: Software S1 — A Zip file containing the Chaste project that forms the supplementary material, it can be used to recreate the figures in this article. This project is compatible with Chaste 3.1 only. (ZIP) [file pcbi.1002970.s001.zip › Plos2013_release_3.1/src/SpiralWave/LuoRudyCellFactory.hpp]

/*

Copyright (C) University of Oxford, 2005-2011

University of Oxford means the Chancellor, Masters and Scholars of the
University of Oxford, having an administrative office at Wellington
Square, Oxford OX1 2JD, UK.

This file is part of Chaste.

Chaste is free software: you can redistribute it and/or modify it
under the terms of the GNU Lesser General Public License as published
by the Free Software Foundation, either version 2.1 of the License, or
(at your option) any later version.

Chaste is distributed in the hope that it will be useful, but WITHOUT
ANY WARRANTY; without even the implied warranty of MERCHANTABILITY or
FITNESS FOR A PARTICULAR PURPOSE.  See the GNU Lesser General Public
License for more details. The offer of Chaste under the terms of the
License is subject to the License being interpreted in accordance with
English Law and subject to any action against the University of Oxford
being under the jurisdiction of the English Courts.

You should have received a copy of the GNU Lesser General Public License
along with Chaste. If not, see <http://www.gnu.org/licenses/>.

*/

#ifndef LUORUDYCELLFACTORY_HPP_
#define LUORUDYCELLFACTORY_HPP_

#include "LuoRudy1991AnnotatedBackwardEuler.hpp"
#include "AbstractCardiacCellFactory.hpp"
#include "MultiStimulus.hpp"
#include "ChasteCuboid.hpp"

class LuoRudyCellFactory : public AbstractCardiacCellFactory<2>
{
private:
    boost::shared_ptr<SimpleStimulus> mpS1Stimulus;
    boost::shared_ptr<SimpleStimulus> mpS2Stimulus;
    boost::shared_ptr<MultiStimulus> mpBothStimulus;
    double mXExtent;
    double mYExtent;
public:
    LuoRudyCellFactory(double xExtent, double yExtent)
        : AbstractCardiacCellFactory<2>(),
          mpS1Stimulus(new SimpleStimulus(-50000.0, 2, 0)),
          mpS2Stimulus(new SimpleStimulus(-70000.0, 2, 45)),
          mpBothStimulus(new MultiStimulus()),
          mXExtent(xExtent),
          mYExtent(yExtent)
    {
        mpBothStimulus->AddStimulus(mpS1Stimulus);
        mpBothStimulus->AddStimulus(mpS2Stimulus);
    }

    AbstractCardiacCell* CreateCardiacCellForTissueNode(unsigned nodeIndex)
    {
        double x = this->GetMesh()->GetNode(nodeIndex)->rGetLocation()[0];
        double y = this->GetMesh()->GetNode(nodeIndex)->rGetLocation()[1];

        double x_threshold_for_S1 = 0.1 + 1e-6;
        double x_threshold_for_S2 = mXExtent*0.6;
        double y_threshold_for_S2 = mYExtent*0.5;

        AbstractCardiacCell* p_cell;
        if ( x < x_threshold_for_S1 )
        {
            if (y<y_threshold_for_S2)
            {
                p_cell = new CellLuoRudy1991AnnotatedFromCellMLBackwardEuler(mpSolver, mpBothStimulus);
            }
            else
            {
                p_cell = new CellLuoRudy1991AnnotatedFromCellMLBackwardEuler(mpSolver, mpS1Stimulus);
            }
        }
        else if ( (x < x_threshold_for_S2) && (y < y_threshold_for_S2) )
        {
            p_cell = new CellLuoRudy1991AnnotatedFromCellMLBackwardEuler(mpSolver, mpS2Stimulus);
        }
        else
        {
            p_cell = new CellLuoRudy1991AnnotatedFromCellMLBackwardEuler(mpSolver, this->mpZeroStimulus);
        }

        // Alter parameters to match those used in
        // Qu et al. Origins of Spiral Wave Meander and Breakup... Annals of Biomedical Eng. 28:755-771 (2000).
        p_cell->SetParameter("membrane_slow_inward_current_conductance",0);

        if (nodeIndex==0)
        {
            std::cout << "[K_o] = " << p_cell->GetAnyVariable("extracellular_potassium_concentration") << "mM \n";
            std::cout << "[K_i] = " << p_cell->GetAnyVariable("cytosolic_potassium_concentration") << "mM \n";
            std::cout << "[Na_o] = " << p_cell->GetAnyVariable("extracellular_sodium_concentration") << "mM \n";
            std::cout << "[Na_i] = " << p_cell->GetAnyVariable("cytosolic_sodium_concentration") << "mM \n";
            std::cout << "G_si = " << p_cell->GetAnyVariable("membrane_slow_inward_current_conductance") << "\n";
            std::cout << "G_Na = " << p_cell->GetAnyVariable("membrane_fast_sodium_current_conductance") << "mM \n";
            std::cout << "G_K = " << p_cell->GetAnyVariable("membrane_rapid_delayed_rectifier_potassium_current_conductance") << "mM \n";
            std::cout << "G_K1 = " << p_cell->GetAnyVariable("membrane_inward_rectifier_potassium_current_conductance") << "mM \n";
        }

        return p_cell;
    }
};

#endif // LUORUDYCELLFACTORY_HPP_
