# Supplementary material for: Chaste: An Open Source C++ Library for Computational Physiology and Biology
Source: PLoS Comput Biol. 2013 Mar 14;9(3):e1002970. doi: 10.1371/journal.pcbi.1002970 (PMC3597547; doi:10.1371/journal.pcbi.1002970)
Supplement: Software S1 — A Zip file containing the Chaste project that forms the supplementary material, it can be used to recreate the figures in this article. This project is compatible with Chaste 3.1 only. (ZIP) [file pcbi.1002970.s001.zip › Plos2013_release_3.1/src/SpiralWave/cellml/LuoRudy1991Annotated.out]

    |\^/|     Maple 12 (SUN SPARC SOLARIS)
._|\|   |/|_. Copyright (c) Maplesoft, a division of Waterloo Maple Inc. 2008
 \  MAPLE  /  All rights reserved. Maple is a trademark of
 <____ ____>  Waterloo Maple Inc.
      |       Type ? for help.
1
var_time_dependent_potassium_current__V := var_membrane__V
var_time_dependent_potassium_current_Xi_gate__V := var_membrane__V
var_time_dependent_potassium_current_Xi_gate__Xi := `if`(-100 < var_membrane__V
,2.837*(exp(.4e-1*var_time_dependent_potassium_current_Xi_gate__V+3.08)-1)/(
var_time_dependent_potassium_current_Xi_gate__V+77)/exp(.4e-1*
var_time_dependent_potassium_current_Xi_gate__V+1.40),1)
var_time_dependent_potassium_current__Xi := `if`(-100 < var_membrane__V,2.837*(
exp(.4e-1*var_time_dependent_potassium_current_Xi_gate__V+3.08)-1)/(
var_time_dependent_potassium_current_Xi_gate__V+77)/exp(.4e-1*
var_time_dependent_potassium_current_Xi_gate__V+1.40),1)
var_time_dependent_potassium_current__Ko := var_ionic_concentrations__Ko
var_time_dependent_potassium_current__g_K := .1213534782*
var_ionic_concentrations__Ko^(1/2)
var_time_dependent_potassium_current__X := 
var_time_dependent_potassium_current_X_gate__X
var_time_dependent_potassium_current__F := var_membrane__F
var_time_dependent_potassium_current__Nao := var_ionic_concentrations__Nao
var_time_dependent_potassium_current__Ki := var_ionic_concentrations__Ki
var_time_dependent_potassium_current__Nai := var_ionic_concentrations__Nai
var_time_dependent_potassium_current__T := var_membrane__T
var_time_dependent_potassium_current__R := var_membrane__R
var_time_dependent_potassium_current__E_K := var_membrane__R*var_membrane__T/
var_membrane__F*ln((var_ionic_concentrations__Ko+
var_time_dependent_potassium_current__PR_NaK*var_ionic_concentrations__Nao)/(
var_ionic_concentrations__Ki+var_time_dependent_potassium_current__PR_NaK*
var_ionic_concentrations__Nai))
var_time_dependent_potassium_current__i_K := .1213534782*
var_ionic_concentrations__Ko^(1/2)*
var_time_dependent_potassium_current_X_gate__X*`if`(-100 < var_membrane__V,2.83\
7*(exp(.4e-1*var_time_dependent_potassium_current_Xi_gate__V+3.08)-1)/(
var_time_dependent_potassium_current_Xi_gate__V+77)/exp(.4e-1*
var_time_dependent_potassium_current_Xi_gate__V+1.40),1)*(var_membrane__V-
var_membrane__R*var_membrane__T/var_membrane__F*ln((
var_ionic_concentrations__Ko+var_time_dependent_potassium_current__PR_NaK*
var_ionic_concentrations__Nao)/(var_ionic_concentrations__Ki+
var_time_dependent_potassium_current__PR_NaK*var_ionic_concentrations__Nai)))
var_membrane__i_K := .1213534782*var_ionic_concentrations__Ko^(1/2)*
var_time_dependent_potassium_current_X_gate__X*`if`(-100 < var_membrane__V,2.83\
7*(exp(.4e-1*var_time_dependent_potassium_current_Xi_gate__V+3.08)-1)/(
var_time_dependent_potassium_current_Xi_gate__V+77)/exp(.4e-1*
var_time_dependent_potassium_current_Xi_gate__V+1.40),1)*(var_membrane__V-
var_membrane__R*var_membrane__T/var_membrane__F*ln((
var_ionic_concentrations__Ko+var_time_dependent_potassium_current__PR_NaK*
var_ionic_concentrations__Nao)/(var_ionic_concentrations__Ki+
var_time_dependent_potassium_current__PR_NaK*var_ionic_concentrations__Nai)))
var_plateau_potassium_current__V := var_membrane__V
var_plateau_potassium_current__Kp := 1/(1+exp(1.252173913-.1672240803*
var_membrane__V))
var_time_independent_potassium_current__Ki := var_ionic_concentrations__Ki
var_time_independent_potassium_current__R := var_membrane__R
var_time_independent_potassium_current__F := var_membrane__F
var_time_independent_potassium_current__Ko := var_ionic_concentrations__Ko
var_time_independent_potassium_current__T := var_membrane__T
var_time_independent_potassium_current__E_K1 := var_membrane__R*var_membrane__T
/var_membrane__F*ln(var_ionic_concentrations__Ko/var_ionic_concentrations__Ki)
var_plateau_potassium_current__E_K1 := var_membrane__R*var_membrane__T/
var_membrane__F*ln(var_ionic_concentrations__Ko/var_ionic_concentrations__Ki)
var_plateau_potassium_current__E_Kp := var_membrane__R*var_membrane__T/
var_membrane__F*ln(var_ionic_concentrations__Ko/var_ionic_concentrations__Ki)
var_plateau_potassium_current__i_Kp := var_plateau_potassium_current__g_Kp/(1+
exp(1.252173913-.1672240803*var_membrane__V))*(var_membrane__V-var_membrane__R*
var_membrane__T/var_membrane__F*ln(var_ionic_concentrations__Ko/
var_ionic_concentrations__Ki))
var_membrane__i_Kp := var_plateau_potassium_current__g_Kp/(1+exp(1.252173913-.1\
672240803*var_membrane__V))*(var_membrane__V-var_membrane__R*var_membrane__T/
var_membrane__F*ln(var_ionic_concentrations__Ko/var_ionic_concentrations__Ki))
var_time_independent_potassium_current__V := var_membrane__V
var_time_independent_potassium_current_K1_gate__V := var_membrane__V
var_time_independent_potassium_current_K1_gate__E_K1 := var_membrane__R*
var_membrane__T/var_membrane__F*ln(var_ionic_concentrations__Ko/
var_ionic_concentrations__Ki)
var_time_independent_potassium_current_K1_gate__beta_K1 := (.49124*exp(.8032e-1
*var_membrane__V+.43983232-.8032e-1*var_membrane__R*var_membrane__T/
var_membrane__F*ln(var_ionic_concentrations__Ko/var_ionic_concentrations__Ki))+
exp(.6175e-1*var_membrane__V-.6175e-1*var_membrane__R*var_membrane__T/
var_membrane__F*ln(var_ionic_concentrations__Ko/var_ionic_concentrations__Ki)-\
36.6986425))/(1+exp(-.5143*var_membrane__V+.5143*var_membrane__R*
var_membrane__T/var_membrane__F*ln(var_ionic_concentrations__Ko/
var_ionic_concentrations__Ki)-2.4444679))
var_time_independent_potassium_current_K1_gate__alpha_K1 := 1.02/(1+exp(.2385*
var_membrane__V-.2385*var_membrane__R*var_membrane__T/var_membrane__F*ln(
var_ionic_concentrations__Ko/var_ionic_concentrations__Ki)-14.1227775))
var_time_independent_potassium_current_K1_gate__K1_infinity := 1.02/(1+exp(.238\
5*var_membrane__V-.2385*var_membrane__R*var_membrane__T/var_membrane__F*ln(
var_ionic_concentrations__Ko/var_ionic_concentrations__Ki)-14.1227775))/(1.02/(
1+exp(.2385*var_membrane__V-.2385*var_membrane__R*var_membrane__T/
var_membrane__F*ln(var_ionic_concentrations__Ko/var_ionic_concentrations__Ki)-\
14.1227775))+(.49124*exp(.8032e-1*var_membrane__V+.43983232-.8032e-1*
var_membrane__R*var_membrane__T/var_membrane__F*ln(var_ionic_concentrations__Ko
/var_ionic_concentrations__Ki))+exp(.6175e-1*var_membrane__V-.6175e-1*
var_membrane__R*var_membrane__T/var_membrane__F*ln(var_ionic_concentrations__Ko
/var_ionic_concentrations__Ki)-36.6986425))/(1+exp(-.5143*var_membrane__V+.5143
*var_membrane__R*var_membrane__T/var_membrane__F*ln(
var_ionic_concentrations__Ko/var_ionic_concentrations__Ki)-2.4444679)))
var_time_independent_potassium_current__K1_infinity := 1.02/(1+exp(.2385*
var_membrane__V-.2385*var_membrane__R*var_membrane__T/var_membrane__F*ln(
var_ionic_concentrations__Ko/var_ionic_concentrations__Ki)-14.1227775))/(1.02/(
1+exp(.2385*var_membrane__V-.2385*var_membrane__R*var_membrane__T/
var_membrane__F*ln(var_ionic_concentrations__Ko/var_ionic_concentrations__Ki)-\
14.1227775))+(.49124*exp(.8032e-1*var_membrane__V+.43983232-.8032e-1*
var_membrane__R*var_membrane__T/var_membrane__F*ln(var_ionic_concentrations__Ko
/var_ionic_concentrations__Ki))+exp(.6175e-1*var_membrane__V-.6175e-1*
var_membrane__R*var_membrane__T/var_membrane__F*ln(var_ionic_concentrations__Ko
/var_ionic_concentrations__Ki)-36.6986425))/(1+exp(-.5143*var_membrane__V+.5143
*var_membrane__R*var_membrane__T/var_membrane__F*ln(
var_ionic_concentrations__Ko/var_ionic_concentrations__Ki)-2.4444679)))
var_time_independent_potassium_current__g_K1 := .2602214477*
var_ionic_concentrations__Ko^(1/2)
var_time_independent_potassium_current__i_K1 := .2654258767*
var_ionic_concentrations__Ko^(1/2)/(1+exp(.2385*var_membrane__V-.2385*
var_membrane__R*var_membrane__T/var_membrane__F*ln(var_ionic_concentrations__Ko
/var_ionic_concentrations__Ki)-14.1227775))/(1.02/(1+exp(.2385*var_membrane__V-\
.2385*var_membrane__R*var_membrane__T/var_membrane__F*ln(
var_ionic_concentrations__Ko/var_ionic_concentrations__Ki)-14.1227775))+(.49124
*exp(.8032e-1*var_membrane__V+.43983232-.8032e-1*var_membrane__R*
var_membrane__T/var_membrane__F*ln(var_ionic_concentrations__Ko/
var_ionic_concentrations__Ki))+exp(.6175e-1*var_membrane__V-.6175e-1*
var_membrane__R*var_membrane__T/var_membrane__F*ln(var_ionic_concentrations__Ko
/var_ionic_concentrations__Ki)-36.6986425))/(1+exp(-.5143*var_membrane__V+.5143
*var_membrane__R*var_membrane__T/var_membrane__F*ln(
var_ionic_concentrations__Ko/var_ionic_concentrations__Ki)-2.4444679)))*(
var_membrane__V-var_membrane__R*var_membrane__T/var_membrane__F*ln(
var_ionic_concentrations__Ko/var_ionic_concentrations__Ki))
var_membrane__i_K1 := .2654258767*var_ionic_concentrations__Ko^(1/2)/(1+exp(.23\
85*var_membrane__V-.2385*var_membrane__R*var_membrane__T/var_membrane__F*ln(
var_ionic_concentrations__Ko/var_ionic_concentrations__Ki)-14.1227775))/(1.02/(
1+exp(.2385*var_membrane__V-.2385*var_membrane__R*var_membrane__T/
var_membrane__F*ln(var_ionic_concentrations__Ko/var_ionic_concentrations__Ki)-\
14.1227775))+(.49124*exp(.8032e-1*var_membrane__V+.43983232-.8032e-1*
var_membrane__R*var_membrane__T/var_membrane__F*ln(var_ionic_concentrations__Ko
/var_ionic_concentrations__Ki))+exp(.6175e-1*var_membrane__V-.6175e-1*
var_membrane__R*var_membrane__T/var_membrane__F*ln(var_ionic_concentrations__Ko
/var_ionic_concentrations__Ki)-36.6986425))/(1+exp(-.5143*var_membrane__V+.5143
*var_membrane__R*var_membrane__T/var_membrane__F*ln(
var_ionic_concentrations__Ko/var_ionic_concentrations__Ki)-2.4444679)))*(
var_membrane__V-var_membrane__R*var_membrane__T/var_membrane__F*ln(
var_ionic_concentrations__Ko/var_ionic_concentrations__Ki))
var_membrane__time := var_environment__time
var_membrane__I_stim := `if`(var_membrane__stim_start <= var_environment__time
and var_environment__time <= var_membrane__stim_end and var_environment__time-
var_membrane__stim_start-floor((var_environment__time-var_membrane__stim_start)
/var_membrane__stim_period)*var_membrane__stim_period <= 
var_membrane__stim_duration,var_membrane__stim_amplitude,0)
var_fast_sodium_current__j := var_fast_sodium_current_j_gate__j
var_fast_sodium_current__h := var_fast_sodium_current_h_gate__h
var_fast_sodium_current__m := var_fast_sodium_current_m_gate__m
var_fast_sodium_current__V := var_membrane__V
var_fast_sodium_current__R := var_membrane__R
var_fast_sodium_current__F := var_membrane__F
var_fast_sodium_current__Nao := var_ionic_concentrations__Nao
var_fast_sodium_current__Nai := var_ionic_concentrations__Nai
var_fast_sodium_current__T := var_membrane__T
var_fast_sodium_current__E_Na := var_membrane__R*var_membrane__T/
var_membrane__F*ln(var_ionic_concentrations__Nao/var_ionic_concentrations__Nai)
var_fast_sodium_current__i_Na := var_fast_sodium_current__g_Na*
var_fast_sodium_current_m_gate__m^3*var_fast_sodium_current_h_gate__h*
var_fast_sodium_current_j_gate__j*(var_membrane__V-var_membrane__R*
var_membrane__T/var_membrane__F*ln(var_ionic_concentrations__Nao/
var_ionic_concentrations__Nai))
var_membrane__i_Na := var_fast_sodium_current__g_Na*
var_fast_sodium_current_m_gate__m^3*var_fast_sodium_current_h_gate__h*
var_fast_sodium_current_j_gate__j*(var_membrane__V-var_membrane__R*
var_membrane__T/var_membrane__F*ln(var_ionic_concentrations__Nao/
var_ionic_concentrations__Nai))
var_slow_inward_current__d := var_slow_inward_current_d_gate__d
var_slow_inward_current__f := var_slow_inward_current_f_gate__f
var_slow_inward_current__V := var_membrane__V
var_slow_inward_current__Cai := var_intracellular_calcium_concentration__Cai
var_slow_inward_current__E_si := 7.7-13.0287*ln(
var_intracellular_calcium_concentration__Cai)
var_slow_inward_current__i_si := .9e-1*var_slow_inward_current_d_gate__d*
var_slow_inward_current_f_gate__f*(var_membrane__V-7.7+13.0287*ln(
var_intracellular_calcium_concentration__Cai))
var_membrane__i_si := .9e-1*var_slow_inward_current_d_gate__d*
var_slow_inward_current_f_gate__f*(var_membrane__V-7.7+13.0287*ln(
var_intracellular_calcium_concentration__Cai))
var_background_current__V := var_membrane__V
var_background_current__i_b := var_background_current__g_b*(var_membrane__V-
var_background_current__E_b)
var_membrane__i_b := var_background_current__g_b*(var_membrane__V-
var_background_current__E_b)
var_fast_sodium_current__time := var_environment__time
var_fast_sodium_current_m_gate__V := var_membrane__V
var_fast_sodium_current_m_gate__alpha_m := .32*(var_membrane__V+47.13)/(1-exp(-\
.1*var_membrane__V-4.713))
var_fast_sodium_current_m_gate__beta_m := .8e-1*exp(-1/11*var_membrane__V)
var_fast_sodium_current_m_gate__time := var_environment__time
var_fast_sodium_current_h_gate__V := var_membrane__V
var_fast_sodium_current_h_gate__alpha_h := `if`(var_membrane__V < -40,.135*exp(
-11.76470588-.1470588235*var_fast_sodium_current_h_gate__V),0)
var_fast_sodium_current_h_gate__beta_h := `if`(var_membrane__V < -40,3.56*exp(.\
79e-1*var_fast_sodium_current_h_gate__V)+310000*exp(.35*
var_fast_sodium_current_h_gate__V),1/(.13+.13*exp(-.9009009009e-1*
var_fast_sodium_current_h_gate__V-.9603603604)))
var_fast_sodium_current_h_gate__time := var_environment__time
var_fast_sodium_current_j_gate__V := var_membrane__V
var_fast_sodium_current_j_gate__alpha_j := `if`(var_membrane__V < -40,(-127140*
exp(.2444*var_fast_sodium_current_j_gate__V)-.3474e-4*exp(-.4391e-1*
var_fast_sodium_current_j_gate__V))*(var_fast_sodium_current_j_gate__V+37.78)/(
1+exp(.311*var_fast_sodium_current_j_gate__V+24.64053)),0)
var_fast_sodium_current_j_gate__beta_j := `if`(var_membrane__V < -40,.1212*exp(
-.1052e-1*var_fast_sodium_current_j_gate__V)/(1+exp(-.1378*
var_fast_sodium_current_j_gate__V-5.531292)),.3*exp(-.2535e-6*
var_fast_sodium_current_j_gate__V)/(1+exp(-.1*var_fast_sodium_current_j_gate__V
-3.2)))
var_fast_sodium_current_j_gate__time := var_environment__time
var_slow_inward_current__time := var_environment__time
var_slow_inward_current_d_gate__V := var_membrane__V
var_slow_inward_current_d_gate__alpha_d := .95e-1*exp(-.1e-1*var_membrane__V+.5\
e-1)/(1+exp(-.72e-1*var_membrane__V+.360))
var_slow_inward_current_d_gate__beta_d := .7e-1*exp(-.17e-1*var_membrane__V-.74\
8)/(1+exp(.5e-1*var_membrane__V+2.20))
var_slow_inward_current_d_gate__time := var_environment__time
var_slow_inward_current_f_gate__V := var_membrane__V
var_slow_inward_current_f_gate__alpha_f := .12e-1*exp(-.8e-2*var_membrane__V-.2\
24)/(1+exp(.15*var_membrane__V+4.20))
var_slow_inward_current_f_gate__beta_f := .65e-2*exp(-.2e-1*var_membrane__V-.60
)/(1+exp(-.2*var_membrane__V-6.0))
var_slow_inward_current_f_gate__time := var_environment__time
var_time_dependent_potassium_current__time := var_environment__time
var_time_dependent_potassium_current_X_gate__V := var_membrane__V
var_time_dependent_potassium_current_X_gate__alpha_X := .5e-3*exp(.83e-1*
var_membrane__V+4.150)/(1+exp(.57e-1*var_membrane__V+2.850))
var_time_dependent_potassium_current_X_gate__beta_X := .13e-2*exp(-.6e-1*
var_membrane__V-1.20)/(1+exp(-.4e-1*var_membrane__V-.80))
var_time_dependent_potassium_current_X_gate__time := var_environment__time
var_intracellular_calcium_concentration__time := var_environment__time
var_intracellular_calcium_concentration__i_si := .9e-1*
var_slow_inward_current_d_gate__d*var_slow_inward_current_f_gate__f*(
var_membrane__V-7.7+13.0287*ln(var_intracellular_calcium_concentration__Cai))
d_dt_membrane__V := -1/var_membrane__C*(`if`(var_membrane__stim_start <= 
var_environment__time and var_environment__time <= var_membrane__stim_end and 
var_environment__time-var_membrane__stim_start-floor((var_environment__time-
var_membrane__stim_start)/var_membrane__stim_period)*var_membrane__stim_period
<= var_membrane__stim_duration,var_membrane__stim_amplitude,0)+
var_fast_sodium_current__g_Na*var_fast_sodium_current_m_gate__m^3*
var_fast_sodium_current_h_gate__h*var_fast_sodium_current_j_gate__j*(
var_membrane__V-var_membrane__R*var_membrane__T/var_membrane__F*ln(
var_ionic_concentrations__Nao/var_ionic_concentrations__Nai))+.9e-1*
var_slow_inward_current_d_gate__d*var_slow_inward_current_f_gate__f*(
var_membrane__V-7.7+13.0287*ln(var_intracellular_calcium_concentration__Cai))+.\
1213534782*var_ionic_concentrations__Ko^(1/2)*
var_time_dependent_potassium_current_X_gate__X*`if`(-100 < var_membrane__V,2.83\
7*(exp(.4e-1*var_time_dependent_potassium_current_Xi_gate__V+3.08)-1)/(
var_time_dependent_potassium_current_Xi_gate__V+77)/exp(.4e-1*
var_time_dependent_potassium_current_Xi_gate__V+1.40),1)*(var_membrane__V-
var_membrane__R*var_membrane__T/var_membrane__F*ln((
var_ionic_concentrations__Ko+var_time_dependent_potassium_current__PR_NaK*
var_ionic_concentrations__Nao)/(var_ionic_concentrations__Ki+
var_time_dependent_potassium_current__PR_NaK*var_ionic_concentrations__Nai)))+.\
2654258767*var_ionic_concentrations__Ko^(1/2)/(1+exp(.2385*var_membrane__V-.238\
5*var_membrane__R*var_membrane__T/var_membrane__F*ln(
var_ionic_concentrations__Ko/var_ionic_concentrations__Ki)-14.1227775))/(1.02/(
1+exp(.2385*var_membrane__V-.2385*var_membrane__R*var_membrane__T/
var_membrane__F*ln(var_ionic_concentrations__Ko/var_ionic_concentrations__Ki)-\
14.1227775))+(.49124*exp(.8032e-1*var_membrane__V+.43983232-.8032e-1*
var_membrane__R*var_membrane__T/var_membrane__F*ln(var_ionic_concentrations__Ko
/var_ionic_concentrations__Ki))+exp(.6175e-1*var_membrane__V-.6175e-1*
var_membrane__R*var_membrane__T/var_membrane__F*ln(var_ionic_concentrations__Ko
/var_ionic_concentrations__Ki)-36.6986425))/(1+exp(-.5143*var_membrane__V+.5143
*var_membrane__R*var_membrane__T/var_membrane__F*ln(
var_ionic_concentrations__Ko/var_ionic_concentrations__Ki)-2.4444679)))*(
var_membrane__V-var_membrane__R*var_membrane__T/var_membrane__F*ln(
var_ionic_concentrations__Ko/var_ionic_concentrations__Ki))+
var_plateau_potassium_current__g_Kp/(1+exp(1.252173913-.1672240803*
var_membrane__V))*(var_membrane__V-var_membrane__R*var_membrane__T/
var_membrane__F*ln(var_ionic_concentrations__Ko/var_ionic_concentrations__Ki))+
var_background_current__g_b*(var_membrane__V-var_background_current__E_b))
d_dt_fast_sodium_current_m_gate__m := .32*(var_membrane__V+47.13)/(1-exp(-.1*
var_membrane__V-4.713))*(1-var_fast_sodium_current_m_gate__m)-.8e-1*exp(-1/11*
var_membrane__V)*var_fast_sodium_current_m_gate__m
d_dt_fast_sodium_current_h_gate__h := `if`(var_membrane__V < -40,.135*exp(-11.7\
6470588-.1470588235*var_fast_sodium_current_h_gate__V),0)*(1-
var_fast_sodium_current_h_gate__h)-`if`(var_membrane__V < -40,3.56*exp(.79e-1*
var_fast_sodium_current_h_gate__V)+310000*exp(.35*
var_fast_sodium_current_h_gate__V),1/(.13+.13*exp(-.9009009009e-1*
var_fast_sodium_current_h_gate__V-.9603603604)))*
var_fast_sodium_current_h_gate__h
d_dt_fast_sodium_current_j_gate__j := `if`(var_membrane__V < -40,(-127140*exp(.\
2444*var_fast_sodium_current_j_gate__V)-.3474e-4*exp(-.4391e-1*
var_fast_sodium_current_j_gate__V))*(var_fast_sodium_current_j_gate__V+37.78)/(
1+exp(.311*var_fast_sodium_current_j_gate__V+24.64053)),0)*(1-
var_fast_sodium_current_j_gate__j)-`if`(var_membrane__V < -40,.1212*exp(-.1052e\
-1*var_fast_sodium_current_j_gate__V)/(1+exp(-.1378*
var_fast_sodium_current_j_gate__V-5.531292)),.3*exp(-.2535e-6*
var_fast_sodium_current_j_gate__V)/(1+exp(-.1*var_fast_sodium_current_j_gate__V
-3.2)))*var_fast_sodium_current_j_gate__j
d_dt_slow_inward_current_d_gate__d := .95e-1*exp(-.1e-1*var_membrane__V+.5e-1)/
(1+exp(-.72e-1*var_membrane__V+.360))*(1-var_slow_inward_current_d_gate__d)-.7e\
-1*exp(-.17e-1*var_membrane__V-.748)/(1+exp(.5e-1*var_membrane__V+2.20))*
var_slow_inward_current_d_gate__d
d_dt_slow_inward_current_f_gate__f := .12e-1*exp(-.8e-2*var_membrane__V-.224)/(
1+exp(.15*var_membrane__V+4.20))*(1-var_slow_inward_current_f_gate__f)-.65e-2*
exp(-.2e-1*var_membrane__V-.60)/(1+exp(-.2*var_membrane__V-6.0))*
var_slow_inward_current_f_gate__f
d_dt_time_dependent_potassium_current_X_gate__X := .5e-3*exp(.83e-1*
var_membrane__V+4.150)/(1+exp(.57e-1*var_membrane__V+2.850))*(1-
var_time_dependent_potassium_current_X_gate__X)-.13e-2*exp(-.6e-1*
var_membrane__V-1.20)/(1+exp(-.4e-1*var_membrane__V-.80))*
var_time_dependent_potassium_current_X_gate__X
d_dt_intracellular_calcium_concentration__Cai := -.9e-5*
var_slow_inward_current_d_gate__d*var_slow_inward_current_f_gate__f*(
var_membrane__V-7.7+13.0287*ln(var_intracellular_calcium_concentration__Cai))+.\
7e-5-.7e-1*var_intracellular_calcium_concentration__Cai
g_var_intracellular_calcium_concentration__Cai := 
var_intracellular_calcium_concentration__Cai-
var_intracellular_calcium_concentration__Cai_old-delta_t*(-.9e-5*
var_slow_inward_current_d_gate__d*var_slow_inward_current_f_gate__f*(
var_membrane__V-7.7+13.0287*ln(var_intracellular_calcium_concentration__Cai))+.\
7e-5-.7e-1*var_intracellular_calcium_concentration__Cai)
"--var_intracellular_calcium_concentration__Cai/var_intracellular_calcium_conce\
ntration__Cai--"
1-delta_t*(-.1172583e-3*var_slow_inward_current_d_gate__d*
var_slow_inward_current_f_gate__f/var_intracellular_calcium_concentration__Cai-
.7e-1)
memory used=1.0MB, alloc=0.7MB, time=0.16
