# Supplementary material for: Chaste: An Open Source C++ Library for Computational Physiology and Biology
Source: PLoS Comput Biol. 2013 Mar 14;9(3):e1002970. doi: 10.1371/journal.pcbi.1002970 (PMC3597547; doi:10.1371/journal.pcbi.1002970)
Supplement: Software S1 — A Zip file containing the Chaste project that forms the supplementary material, it can be used to recreate the figures in this article. This project is compatible with Chaste 3.1 only. (ZIP) [file pcbi.1002970.s001.zip › Plos2013_release_3.1/src/SpiralWave/cellml/LuoRudy1991Annotated.cellml]

<?xml version='1.0' encoding='utf-8'?>
<!--
This CellML file was generated on 06/11/2007 at 17:08:44 using:

COR (0.9.31.807)
Copyright 2002-2007 Dr Alan Garny
http://COR.physiol.ox.ac.uk/ - COR@physiol.ox.ac.uk

CellML 1.0 was used to generate this cellular model
http://www.CellML.org/
-->
<model xmlns="http://www.cellml.org/cellml/1.0#"
       xmlns:cmeta="http://www.cellml.org/metadata/1.0#"
       xmlns:dc="http://purl.org/dc/elements/1.1/"
       xmlns:rdf="http://www.w3.org/1999/02/22-rdf-syntax-ns#"
       xmlns:bqs="http://www.cellml.org/bqs/1.0#"
       xmlns:cellml="http://www.cellml.org/cellml/1.0#"
       xmlns:dcterms="http://purl.org/dc/terms/"
       xmlns:vCard="http://www.w3.org/2001/vcard-rdf/3.0#"
       xmlns:ns7="http://www.cellml.org/metadata/simulation/1.0#"
       xmlns:bqbiol="http://biomodels.net/biology-qualifiers/"
  cmeta:id="luo_rudy_1991" name="luo_rudy_1991">

<documentation xmlns="http://cellml.org/tmp-documentation">
<article>
  <articleinfo>
  <title>Luo-Rudy Mammalian Ventricular Model I 1991</title>
  <author>
    <firstname>Catherine</firstname>
          <surname>Lloyd</surname>
    <affiliation>
      <shortaffil>Bioengineering Institute, University of Auckland</shortaffil>
    </affiliation>
  </author>
</articleinfo>
  <section id="sec_status">
    <title>Model Status</title>
    <para>
            This model has been curated and unit checked and is known to replicate the published results in PCEnv and COR. A PCEnv session is also available for this model.
          </para>
  </section>
  <sect1 id="sec_structure">
<title>Model Structure</title>

<para>
In 1991, Ching-hsing Luo and Yoram Rudy published a mathematical model of the ventricular cardiac action potential.  This original model is the first of the two Luo-Rudy models, and it has subsequently come to be known as the Luo-Rudy I model.  It is a significant update of the Beeler-Reuter mammalian ventricular model (1977) (see the figure below), and like the the Beeler-Reuter model, the Luo-Rudy I model uses Hodgkin-Huxley type equations to calculate ionic currents.
</para>

<para>
The complete original paper reference is cited below:
</para>

<para>
<ulink url="http://circres.ahajournals.org/cgi/content/abstract/68/6/1501">A Model of the Ventricular Cardiac Action Potential - Depolarisation, Repolarisation and Their Interaction</ulink>, Ching-hsing Luo and Yoram Rudy, 1991 <ulink url="http://circres.ahajournals.org/">
            <emphasis>Circulation Research</emphasis>
          </ulink>, 68, 1501-1526.  <ulink url="http://www.ncbi.nlm.nih.gov/entrez/query.fcgi?cmd=Retrieve&amp;db=PubMed&amp;list_uids=1709839&amp;dopt=Abstract">PubMed ID: 1709839</ulink> 
</para>

<informalfigure float="0" id="fig_cell_diagram">
<mediaobject>
  <imageobject>
    <objectinfo>
      <title>cell diagram of the LR-I model showing ionic currents, pumps and exchangers within the sarcolemma</title>
    </objectinfo>
    <imagedata fileref="luo_rudy_i_1991.png"/>
  </imageobject>
</mediaobject>
<caption>A schematic diagram describing the current flows across the cell membrane that are captured in the LR-I model.</caption>
</informalfigure>

<informalfigure float="0" id="fig_cellml_rendering">
<mediaobject>
  <imageobject>
    <objectinfo>
      <title>the cellml rendering of the Luo-Rudy I model</title>
    </objectinfo>
    <imagedata fileref="cellml_rendering.gif"/>
  </imageobject>
</mediaobject>
<caption>The network defined in the CellML description of the Luo-Rudy I model. A key describing the significance of the shapes of the components and the colours of the connections between them is in the <ulink url="${HTML_EXMPL_GRAPHICAL_NOTATION}">notation guide</ulink>.</caption>
</informalfigure>

<para>
The membrane physically contains the currents, as indicated by the blue arrows in <xref linkend="fig_cellml_rendering"/>. The currents act independently and are not connected to each other. Four of the channels encapsulate <emphasis>and</emphasis> contain further components which represent activation and inactivation gates. The addition of an encapsulation relationship informs modellers and processing software that the gates are important parts of the current model. It also prevents any other components that aren't also encapsulated by the parent component from connecting to its gates, effectively hiding them from the rest of the model.
</para>

<para>
The breakdown of the model into components and the definition of encapsulation and containment relationships between them is somewhat arbitrary. When considering how a model should be broken into components, modellers are encouraged to consider which parts of a model might be re-used and how the physiological elements of the system being modelled are naturally bounded. Containment relationships should be used to provide simple rendering information for processing software (ideally, this will correspond to the layout of the physical system), and encapsulation should be used to group sets of components into sub-models.
</para>

</sect1>
</article>
</documentation>
   <units name="millisecond">
      <unit units="second" prefix="milli"/>
   </units>
   <units name="per_millisecond">
      <unit units="second" prefix="milli" exponent="-1"/>
   </units>
   <units name="millivolt">
      <unit units="volt" prefix="milli"/>
   </units>
   <units name="per_millivolt">
      <unit units="volt" prefix="milli" exponent="-1"/>
   </units>
   <units name="per_millivolt_millisecond">
      <unit units="millivolt" exponent="-1"/>
      <unit units="millisecond" exponent="-1"/>
   </units>
   <units name="per_1000_centimetre">
      <unit units="metre" prefix="-2" exponent="-1" multiplier="1000"/>
   </units>
   <units name="milliS_per_cm2">
      <unit units="siemens" prefix="milli"/>
      <unit units="metre" prefix="centi" exponent="-2"/>
   </units>
   <units name="microF_per_cm2">
      <unit units="farad" prefix="micro"/>
      <unit units="metre" prefix="centi" exponent="-2"/>
   </units>
   <units name="microA_per_cm2">
      <unit units="ampere" prefix="micro"/>
      <unit units="metre" prefix="centi" exponent="-2"/>
   </units>
   <units name="millimolar">
      <unit units="mole" prefix="milli"/>
      <unit units="litre" exponent="-1"/>
   </units>
   <units name="joule_per_kilomole_kelvin">
      <unit units="joule"/>
      <unit units="mole" prefix="kilo" exponent="-1"/>
      <unit units="kelvin" exponent="-1"/>
   </units>
   <units name="coulomb_per_mole">
      <unit units="coulomb"/>
      <unit units="mole" exponent="-1"/>
   </units>
   <component name="environment">
      <variable name="time" public_interface="out" units="millisecond" cmeta:id="time">
         <rdf:RDF xmlns:rdf="http://www.w3.org/1999/02/22-rdf-syntax-ns#" xmlns:bqbiol="http://biomodels.net/biology-qualifiers/">
            <rdf:Description rdf:about="#time">
               <bqbiol:is rdf:resource="https://chaste.comlab.ox.ac.uk/cellml/ns/oxford-metadata#time"/>
            </rdf:Description>
         </rdf:RDF>
      </variable>
   </component>
   <component name="membrane">
	  <variable name="V" units="millivolt" initial_value="-83.853" public_interface="out" cmeta:id="membrane_voltage">
         <rdf:RDF xmlns:rdf="http://www.w3.org/1999/02/22-rdf-syntax-ns#" xmlns:bqbiol="http://biomodels.net/biology-qualifiers/">
            <rdf:Description rdf:about="#membrane_voltage">
               <bqbiol:is rdf:resource="https://chaste.comlab.ox.ac.uk/cellml/ns/oxford-metadata#membrane_voltage"/>
            </rdf:Description>
         </rdf:RDF>
      </variable>
      <variable units="joule_per_kilomole_kelvin" public_interface="out" name="R" initial_value="8314"/>
      <variable units="kelvin" public_interface="out" name="T" initial_value="310"/>
      <variable units="coulomb_per_mole" public_interface="out" name="F" initial_value="96484.6"/>
      <variable units="per_millivolt" name="FonRT" cmeta:id="FonRT"/>
      <variable units="microA_per_cm2" name="potassium_currents" cmeta:id="potassium_currents"/>
      <variable units="microF_per_cm2" name="C" initial_value="1" cmeta:id="membrane_capacitance">
         <rdf:RDF xmlns:rdf="http://www.w3.org/1999/02/22-rdf-syntax-ns#" xmlns:bqbiol="http://biomodels.net/biology-qualifiers/">
            <rdf:Description rdf:about="#membrane_capacitance">
               <bqbiol:is rdf:resource="https://chaste.comlab.ox.ac.uk/cellml/ns/oxford-metadata#membrane_capacitance"/>
            </rdf:Description>
         </rdf:RDF>
      </variable>
      <variable units="microA_per_cm2" name="I_stim" cmeta:id="membrane_stimulus_current">
         <rdf:RDF xmlns:rdf="http://www.w3.org/1999/02/22-rdf-syntax-ns#" xmlns:bqbiol="http://biomodels.net/biology-qualifiers/">
            <rdf:Description rdf:about="#membrane_stimulus_current">
               <bqbiol:is rdf:resource="https://chaste.comlab.ox.ac.uk/cellml/ns/oxford-metadata#membrane_stimulus_current"/>
            </rdf:Description>
         </rdf:RDF>
      </variable>
      <variable units="millisecond" public_interface="in" name="time"/>
      <variable units="microA_per_cm2" public_interface="in" name="i_Na"/>
      <variable units="microA_per_cm2" public_interface="in" name="i_si"/>
      <variable units="microA_per_cm2" public_interface="in" name="i_K"/>
      <variable units="microA_per_cm2" public_interface="in" name="i_K1"/>
      <variable units="microA_per_cm2" public_interface="in" name="i_Kp"/>
      <variable units="microA_per_cm2" public_interface="in" name="i_b"/>
      <variable units="millisecond" name="stim_start" initial_value="100" cmeta:id="membrane_stimulus_current_offset">
         <rdf:RDF xmlns:rdf="http://www.w3.org/1999/02/22-rdf-syntax-ns#" xmlns:bqbiol="http://biomodels.net/biology-qualifiers/">
            <rdf:Description rdf:about="#membrane_stimulus_current_offset">
               <bqbiol:is rdf:resource="https://chaste.comlab.ox.ac.uk/cellml/ns/oxford-metadata#membrane_stimulus_current_offset"/>
            </rdf:Description>
         </rdf:RDF>
      </variable>
      <variable units="millisecond" name="stim_end" initial_value="100000000000"/>
      <variable units="millisecond" name="stim_period" initial_value="1000" cmeta:id="membrane_stimulus_current_period">
         <rdf:RDF xmlns:rdf="http://www.w3.org/1999/02/22-rdf-syntax-ns#" xmlns:bqbiol="http://biomodels.net/biology-qualifiers/">
            <rdf:Description rdf:about="#membrane_stimulus_current_period">
               <bqbiol:is rdf:resource="https://chaste.comlab.ox.ac.uk/cellml/ns/oxford-metadata#membrane_stimulus_current_period"/>
            </rdf:Description>
         </rdf:RDF>
      </variable>
      <variable units="millisecond" name="stim_duration" initial_value="2" cmeta:id="membrane_stimulus_current_duration">
         <rdf:RDF xmlns:rdf="http://www.w3.org/1999/02/22-rdf-syntax-ns#" xmlns:bqbiol="http://biomodels.net/biology-qualifiers/">
            <rdf:Description rdf:about="#membrane_stimulus_current_duration">
               <bqbiol:is rdf:resource="https://chaste.comlab.ox.ac.uk/cellml/ns/oxford-metadata#membrane_stimulus_current_duration"/>
            </rdf:Description>
         </rdf:RDF>
      </variable>
      <variable units="microA_per_cm2" name="stim_amplitude" initial_value="-25.5" cmeta:id="membrane_stimulus_current_amplitude">
         <rdf:RDF xmlns:rdf="http://www.w3.org/1999/02/22-rdf-syntax-ns#" xmlns:bqbiol="http://biomodels.net/biology-qualifiers/">
            <rdf:Description rdf:about="#membrane_stimulus_current_amplitude">
               <bqbiol:is rdf:resource="https://chaste.comlab.ox.ac.uk/cellml/ns/oxford-metadata#membrane_stimulus_current_amplitude"/>
            </rdf:Description>
         </rdf:RDF>
      </variable>    
      <math xmlns="http://www.w3.org/1998/Math/MathML">
         <apply><eq/>
            <ci>FonRT</ci>
            <apply><divide/>
               <ci>F</ci>
               <apply><times/>
                  <ci>R</ci>
                  <ci>T</ci>
               </apply>
            </apply>
         </apply>
         <apply>
            <eq/>
            <ci>I_stim</ci>
            <piecewise>
               <piece>
                  <ci>stim_amplitude</ci>
                  <apply>
                     <and/>
                     <apply>
                        <geq/>
                        <ci>time</ci>
                        <ci>stim_start</ci>
                     </apply>
                     <apply>
                        <leq/>
                        <ci>time</ci>
                        <ci>stim_end</ci>
                     </apply>
                     <apply>
                        <leq/>
                        <apply>
                           <minus/>
                           <apply>
                              <minus/>
                              <ci>time</ci>
                              <ci>stim_start</ci>
                           </apply>
                           <apply>
                              <times/>
                              <apply>
                                 <floor/>
                                 <apply>
                                    <divide/>
                                    <apply>
                                       <minus/>
                                       <ci>time</ci>
                                       <ci>stim_start</ci>
                                    </apply>
                                    <ci>stim_period</ci>
                                 </apply>
                              </apply>
                              <ci>stim_period</ci>
                           </apply>
                        </apply>
                        <ci>stim_duration</ci>
                     </apply>
                  </apply>
               </piece>
               <otherwise>
                  <cn cellml:units="microA_per_cm2">0</cn>
               </otherwise>
            </piecewise>
         </apply>
         <apply>
            <eq/>
            <apply>
               <diff/>
               <bvar>
                  <ci>time</ci>
               </bvar>
               <ci>V</ci>
            </apply>
            <apply>
               <times/>
               <apply>
                  <divide/>
                  <apply>
                     <minus/>
                     <cn cellml:units="dimensionless">1</cn>
                  </apply>
                  <ci>C</ci>
               </apply>
               <apply>
                  <plus/>
                  <ci>I_stim</ci>
                  <ci>i_Na</ci>
                  <ci>i_si</ci>
                  <ci>i_K</ci>
                  <ci>i_K1</ci>
                  <ci>i_Kp</ci>
                  <ci>i_b</ci>
               </apply>
            </apply>
         </apply>
         <apply><eq/>
            <ci>potassium_currents</ci>
            <apply><plus/>
               <ci>i_K</ci>
               <ci>i_K1</ci>
               <ci>i_Kp</ci>
            </apply>
         </apply>
      </math>
   </component>
   <component name="fast_sodium_current">
      <variable units="microA_per_cm2" public_interface="out" cmeta:id="fast_sodium_current_i_Na" name="i_Na"/>
      <variable units="milliS_per_cm2" name="g_Na" initial_value="23" cmeta:id="fast_sodium_current_conductance"/>
      <variable units="millivolt" name="E_Na"/>
      <variable units="millisecond" public_interface="in" private_interface="out" name="time"/>
      <variable units="joule_per_kilomole_kelvin" public_interface="in" name="R"/>
      <variable units="kelvin" public_interface="in" name="T"/>
      <variable units="coulomb_per_mole" public_interface="in" name="F"/>
      <variable units="millimolar" public_interface="in" name="Nao"/>
      <variable units="millimolar" public_interface="in" name="Nai"/>
      <variable units="millivolt" public_interface="in" private_interface="out" name="V"/>
      <variable units="dimensionless" private_interface="in" name="m"/>
      <variable units="dimensionless" private_interface="in" name="h"/>
      <variable units="dimensionless" private_interface="in" name="j"/>
      <math xmlns="http://www.w3.org/1998/Math/MathML">
         <apply>
            <eq/>
            <ci>E_Na</ci>
            <apply>
               <times/>
               <apply>
                  <divide/>
                  <apply>
                     <times/>
                     <ci>R</ci>
                     <ci>T</ci>
                  </apply>
                  <ci>F</ci>
               </apply>
               <apply>
                  <ln/>
                  <apply>
                     <divide/>
                     <ci>Nao</ci>
                     <ci>Nai</ci>
                  </apply>
               </apply>
            </apply>
         </apply>
         <apply>
            <eq/>
            <ci>i_Na</ci>
            <apply>
               <times/>
               <ci>g_Na</ci>
               <apply>
                  <power/>
                  <ci>m</ci>
                  <cn cellml:units="dimensionless">3</cn>
               </apply>
               <ci>h</ci>
               <ci>j</ci>
               <apply>
                  <minus/>
                  <ci>V</ci>
                  <ci>E_Na</ci>
               </apply>
            </apply>
         </apply>
      </math>
   </component>
   <component name="fast_sodium_current_m_gate">
      <variable units="dimensionless" public_interface="out" name="m" initial_value="0.00187018" cmeta:id="fast_sodium_current_m_gate__m"/>
      <variable units="per_millisecond" name="alpha_m"/>
      <variable units="per_millisecond" name="beta_m"/>
      <variable units="millivolt" public_interface="in" name="V"/>
      <variable units="millisecond" public_interface="in" name="time"/>
      <math xmlns="http://www.w3.org/1998/Math/MathML">
         <apply>
            <eq/>
            <ci>alpha_m</ci>
            <apply>
               <divide/>
               <apply>
                  <times/>
                  <cn cellml:units="per_millivolt_millisecond">0.32</cn>
                  <apply>
                     <plus/>
                     <ci>V</ci>
                     <cn cellml:units="millivolt">47.13</cn>
                  </apply>
               </apply>
               <apply>
                  <minus/>
                  <cn cellml:units="dimensionless">1</cn>
                  <apply>
                     <exp/>
                     <apply>
                        <times/>
                        <apply>
                           <minus/>
                           <cn cellml:units="per_millivolt">0.1</cn>
                        </apply>
                        <apply>
                           <plus/>
                           <ci>V</ci>
                           <cn cellml:units="millivolt">47.13</cn>
                        </apply>
                     </apply>
                  </apply>
               </apply>
            </apply>
         </apply>
         <apply>
            <eq/>
            <ci>beta_m</ci>
            <apply>
               <times/>
               <cn cellml:units="per_millisecond">0.08</cn>
               <apply>
                  <exp/>
                  <apply>
                     <divide/>
                     <apply>
                        <minus/>
                        <ci>V</ci>
                     </apply>
                     <cn cellml:units="millivolt">11</cn>
                  </apply>
               </apply>
            </apply>
         </apply>
         <apply>
            <eq/>
            <apply>
               <diff/>
               <bvar>
                  <ci>time</ci>
               </bvar>
               <ci>m</ci>
            </apply>
            <apply>
               <minus/>
               <apply>
                  <times/>
                  <ci>alpha_m</ci>
                  <apply>
                     <minus/>
                     <cn cellml:units="dimensionless">1</cn>
                     <ci>m</ci>
                  </apply>
               </apply>
               <apply>
                  <times/>
                  <ci>beta_m</ci>
                  <ci>m</ci>
               </apply>
            </apply>
         </apply>
      </math>
   </component>
   <component name="fast_sodium_current_h_gate">
      <variable units="dimensionless" public_interface="out" name="h" initial_value="0.9804713"/>
      <variable units="per_millisecond" name="alpha_h"/>
      <variable units="per_millisecond" name="beta_h"/>
      <variable units="millivolt" public_interface="in" name="V"/>
      <variable units="millisecond" public_interface="in" name="time"/>
      <math xmlns="http://www.w3.org/1998/Math/MathML">
         <apply>
            <eq/>
            <ci>alpha_h</ci>
            <piecewise>
               <piece>
                  <apply>
                     <times/>
                     <cn cellml:units="per_millisecond">0.135</cn>
                     <apply>
                        <exp/>
                        <apply>
                           <divide/>
                           <apply>
                              <plus/>
                              <cn cellml:units="millivolt">80</cn>
                              <ci>V</ci>
                           </apply>
                           <apply>
                              <minus/>
                              <cn cellml:units="millivolt">6.8</cn>
                           </apply>
                        </apply>
                     </apply>
                  </apply>
                  <apply>
                     <lt/>
                     <ci>V</ci>
                     <apply>
                        <minus/>
                        <cn cellml:units="millivolt">40</cn>
                     </apply>
                  </apply>
               </piece>
               <otherwise>
                  <cn cellml:units="per_millisecond">0</cn>
               </otherwise>
            </piecewise>
         </apply>
         <apply>
            <eq/>
            <ci>beta_h</ci>
            <piecewise>
               <piece>
                  <apply>
                     <plus/>
                     <apply>
                        <times/>
                        <cn cellml:units="per_millisecond">3.56</cn>
                        <apply>
                           <exp/>
                           <apply>
                              <times/>
                              <cn cellml:units="per_millivolt">0.079</cn>
                              <ci>V</ci>
                           </apply>
                        </apply>
                     </apply>
                     <apply>
                        <times/>
                        <cn cellml:units="per_millisecond">310000</cn>
                        <apply>
                           <exp/>
                           <apply>
                              <times/>
                              <cn cellml:units="per_millivolt">0.35</cn>
                              <ci>V</ci>
                           </apply>
                        </apply>
                     </apply>
                  </apply>
                  <apply>
                     <lt/>
                     <ci>V</ci>
                     <apply>
                        <minus/>
                        <cn cellml:units="millivolt">40</cn>
                     </apply>
                  </apply>
               </piece>
               <otherwise>
                  <apply>
                     <divide/>
                     <cn cellml:units="dimensionless">1</cn>
                     <apply>
                        <times/>
                        <cn cellml:units="millisecond">0.13</cn>
                        <apply>
                           <plus/>
                           <cn cellml:units="dimensionless">1</cn>
                           <apply>
                              <exp/>
                              <apply>
                                 <divide/>
                                 <apply>
                                    <plus/>
                                    <ci>V</ci>
                                    <cn cellml:units="millivolt">10.66</cn>
                                 </apply>
                                 <apply>
                                    <minus/>
                                    <cn cellml:units="millivolt">11.1</cn>
                                 </apply>
                              </apply>
                           </apply>
                        </apply>
                     </apply>
                  </apply>
               </otherwise>
            </piecewise>
         </apply>
         <apply>
            <eq/>
            <apply>
               <diff/>
               <bvar>
                  <ci>time</ci>
               </bvar>
               <ci>h</ci>
            </apply>
            <apply>
               <minus/>
               <apply>
                  <times/>
                  <ci>alpha_h</ci>
                  <apply>
                     <minus/>
                     <cn cellml:units="dimensionless">1</cn>
                     <ci>h</ci>
                  </apply>
               </apply>
               <apply>
                  <times/>
                  <ci>beta_h</ci>
                  <ci>h</ci>
               </apply>
            </apply>
         </apply>
      </math>
   </component>
   <component name="fast_sodium_current_j_gate">
      <variable units="dimensionless" public_interface="out" name="j" initial_value="0.98767124"/>
      <variable units="per_millisecond" name="alpha_j"/>
      <variable units="per_millisecond" name="beta_j"/>
      <variable units="millivolt" public_interface="in" name="V"/>
      <variable units="millisecond" public_interface="in" name="time"/>
      <math xmlns="http://www.w3.org/1998/Math/MathML">
         <apply>
            <eq/>
            <ci>alpha_j</ci>
            <piecewise>
               <piece>
                  <apply>
                     <divide/>
                     <apply>
                        <times/>
                        <apply>
                           <minus/>
                           <apply>
                              <times/>
                              <apply>
                                 <minus/>
                                 <cn cellml:units="per_millivolt_millisecond">127140</cn>
                              </apply>
                              <apply>
                                 <exp/>
                                 <apply>
                                    <times/>
                                    <cn cellml:units="per_millivolt">0.2444</cn>
                                    <ci>V</ci>
                                 </apply>
                              </apply>
                           </apply>
                           <apply>
                              <times/>
                              <cn cellml:units="per_millivolt_millisecond">0.00003474</cn>
                              <apply>
                                 <exp/>
                                 <apply>
                                    <times/>
                                    <apply>
                                       <minus/>
                                       <cn cellml:units="per_millivolt">0.04391</cn>
                                    </apply>
                                    <ci>V</ci>
                                 </apply>
                              </apply>
                           </apply>
                        </apply>
                        <apply>
                           <plus/>
                           <ci>V</ci>
                           <cn cellml:units="millivolt">37.78</cn>
                        </apply>
                     </apply>
                     <apply>
                        <plus/>
                        <cn cellml:units="dimensionless">1</cn>
                        <apply>
                           <exp/>
                           <apply>
                              <times/>
                              <cn cellml:units="per_millivolt">0.311</cn>
                              <apply>
                                 <plus/>
                                 <ci>V</ci>
                                 <cn cellml:units="millivolt">79.23</cn>
                              </apply>
                           </apply>
                        </apply>
                     </apply>
                  </apply>
                  <apply>
                     <lt/>
                     <ci>V</ci>
                     <apply>
                        <minus/>
                        <cn cellml:units="millivolt">40</cn>
                     </apply>
                  </apply>
               </piece>
               <otherwise>
                  <cn cellml:units="per_millisecond">0</cn>
               </otherwise>
            </piecewise>
         </apply>
         <apply>
            <eq/>
            <ci>beta_j</ci>
            <piecewise>
               <piece>
                  <apply>
                     <divide/>
                     <apply>
                        <times/>
                        <cn cellml:units="per_millisecond">0.1212</cn>
                        <apply>
                           <exp/>
                           <apply>
                              <times/>
                              <apply>
                                 <minus/>
                                 <cn cellml:units="per_millivolt">0.01052</cn>
                              </apply>
                              <ci>V</ci>
                           </apply>
                        </apply>
                     </apply>
                     <apply>
                        <plus/>
                        <cn cellml:units="dimensionless">1</cn>
                        <apply>
                           <exp/>
                           <apply>
                              <times/>
                              <apply>
                                 <minus/>
                                 <cn cellml:units="per_millivolt">0.1378</cn>
                              </apply>
                              <apply>
                                 <plus/>
                                 <ci>V</ci>
                                 <cn cellml:units="millivolt">40.14</cn>
                              </apply>
                           </apply>
                        </apply>
                     </apply>
                  </apply>
                  <apply>
                     <lt/>
                     <ci>V</ci>
                     <apply>
                        <minus/>
                        <cn cellml:units="millivolt">40</cn>
                     </apply>
                  </apply>
               </piece>
               <otherwise>
                  <apply>
                     <divide/>
                     <apply>
                        <times/>
                        <cn cellml:units="per_millisecond">0.3</cn>
                        <apply>
                           <exp/>
                           <apply>
                              <times/>
                              <apply>
                                 <minus/>
                                 <cn cellml:units="per_millivolt">0.0000002535</cn>
                              </apply>
                              <ci>V</ci>
                           </apply>
                        </apply>
                     </apply>
                     <apply>
                        <plus/>
                        <cn cellml:units="dimensionless">1</cn>
                        <apply>
                           <exp/>
                           <apply>
                              <times/>
                              <apply>
                                 <minus/>
                                 <cn cellml:units="per_millivolt">0.1</cn>
                              </apply>
                              <apply>
                                 <plus/>
                                 <ci>V</ci>
                                 <cn cellml:units="millivolt">32</cn>
                              </apply>
                           </apply>
                        </apply>
                     </apply>
                  </apply>
               </otherwise>
            </piecewise>
         </apply>
         <apply>
            <eq/>
            <apply>
               <diff/>
               <bvar>
                  <ci>time</ci>
               </bvar>
               <ci>j</ci>
            </apply>
            <apply>
               <minus/>
               <apply>
                  <times/>
                  <ci>alpha_j</ci>
                  <apply>
                     <minus/>
                     <cn cellml:units="dimensionless">1</cn>
                     <ci>j</ci>
                  </apply>
               </apply>
               <apply>
                  <times/>
                  <ci>beta_j</ci>
                  <ci>j</ci>
               </apply>
            </apply>
         </apply>
      </math>
   </component>
   <component name="slow_inward_current">
      <variable units="microA_per_cm2" public_interface="out" cmeta:id="slow_inward_current_i_si" name="i_si"/>
      <variable units="millivolt" name="E_si"/>
      <variable units="milliS_per_cm2" name="G_si" initial_value="0.09" cmeta:id="membrane_slow_inward_current_conductance"/>
      <variable units="millisecond" public_interface="in" private_interface="out" name="time"/>
      <variable units="millivolt" public_interface="in" private_interface="out" name="V"/>
      <variable units="millimolar" public_interface="in" name="Cai"/>
      <variable units="dimensionless" private_interface="in" name="d"/>
      <variable units="dimensionless" private_interface="in" name="f"/>
      <math xmlns="http://www.w3.org/1998/Math/MathML">
         <apply>
            <eq/>
            <ci>E_si</ci>
            <apply>
               <minus/>
               <cn cellml:units="millivolt">7.7</cn>
               <apply>
                  <times/>
                  <cn cellml:units="millivolt">13.0287</cn>
                  <apply>
                     <ln/>
                     <apply>
                        <divide/>
                        <ci>Cai</ci>
                        <cn cellml:units="millimolar">1</cn>
                     </apply>
                  </apply>
               </apply>
            </apply>
         </apply>
         <apply>
            <eq/>
            <ci>i_si</ci>
            <apply>
               <times/>
               <ci>G_si</ci>
               <ci>d</ci>
               <ci>f</ci>
               <apply>
                  <minus/>
                  <ci>V</ci>
                  <ci>E_si</ci>
               </apply>
            </apply>
         </apply>
      </math>
   </component>
   <component name="slow_inward_current_d_gate">
      <variable units="dimensionless" public_interface="out" name="d" initial_value="0.00316354"/>
      <variable units="per_millisecond" name="alpha_d"/>
      <variable units="per_millisecond" name="beta_d"/>
      <variable units="millivolt" public_interface="in" name="V"/>
      <variable units="millisecond" public_interface="in" name="time"/>
      <math xmlns="http://www.w3.org/1998/Math/MathML">
         <apply>
            <eq/>
            <ci>alpha_d</ci>
            <apply>
               <divide/>
               <apply>
                  <times/>
                  <cn cellml:units="per_millisecond">0.095</cn>
                  <apply>
                     <exp/>
                     <apply>
                        <times/>
                        <apply>
                           <minus/>
                           <cn cellml:units="per_millivolt">0.01</cn>
                        </apply>
                        <apply>
                           <minus/>
                           <ci>V</ci>
                           <cn cellml:units="millivolt">5</cn>
                        </apply>
                     </apply>
                  </apply>
               </apply>
               <apply>
                  <plus/>
                  <cn cellml:units="dimensionless">1</cn>
                  <apply>
                     <exp/>
                     <apply>
                        <times/>
                        <apply>
                           <minus/>
                           <cn cellml:units="per_millivolt">0.072</cn>
                        </apply>
                        <apply>
                           <minus/>
                           <ci>V</ci>
                           <cn cellml:units="millivolt">5</cn>
                        </apply>
                     </apply>
                  </apply>
               </apply>
            </apply>
         </apply>
         <apply>
            <eq/>
            <ci>beta_d</ci>
            <apply>
               <divide/>
               <apply>
                  <times/>
                  <cn cellml:units="per_millisecond">0.07</cn>
                  <apply>
                     <exp/>
                     <apply>
                        <times/>
                        <apply>
                           <minus/>
                           <cn cellml:units="per_millivolt">0.017</cn>
                        </apply>
                        <apply>
                           <plus/>
                           <ci>V</ci>
                           <cn cellml:units="millivolt">44</cn>
                        </apply>
                     </apply>
                  </apply>
               </apply>
               <apply>
                  <plus/>
                  <cn cellml:units="dimensionless">1</cn>
                  <apply>
                     <exp/>
                     <apply>
                        <times/>
                        <cn cellml:units="per_millivolt">0.05</cn>
                        <apply>
                           <plus/>
                           <ci>V</ci>
                           <cn cellml:units="millivolt">44</cn>
                        </apply>
                     </apply>
                  </apply>
               </apply>
            </apply>
         </apply>
         <apply>
            <eq/>
            <apply>
               <diff/>
               <bvar>
                  <ci>time</ci>
               </bvar>
               <ci>d</ci>
            </apply>
            <apply>
               <minus/>
               <apply>
                  <times/>
                  <ci>alpha_d</ci>
                  <apply>
                     <minus/>
                     <cn cellml:units="dimensionless">1</cn>
                     <ci>d</ci>
                  </apply>
               </apply>
               <apply>
                  <times/>
                  <ci>beta_d</ci>
                  <ci>d</ci>
               </apply>
            </apply>
         </apply>
      </math>
   </component>
   <component name="slow_inward_current_f_gate">
      <variable units="dimensionless" public_interface="out" name="f" initial_value="0.99427859"/>
      <variable units="per_millisecond" name="alpha_f"/>
      <variable units="per_millisecond" name="beta_f"/>
      <variable units="millivolt" public_interface="in" name="V"/>
      <variable units="millisecond" public_interface="in" name="time"/>
      <math xmlns="http://www.w3.org/1998/Math/MathML">
         <apply>
            <eq/>
            <ci>alpha_f</ci>
            <apply>
               <divide/>
               <apply>
                  <times/>
                  <cn cellml:units="per_millisecond">0.012</cn>
                  <apply>
                     <exp/>
                     <apply>
                        <times/>
                        <apply>
                           <minus/>
                           <cn cellml:units="per_millivolt">0.008</cn>
                        </apply>
                        <apply>
                           <plus/>
                           <ci>V</ci>
                           <cn cellml:units="millivolt">28</cn>
                        </apply>
                     </apply>
                  </apply>
               </apply>
               <apply>
                  <plus/>
                  <cn cellml:units="dimensionless">1</cn>
                  <apply>
                     <exp/>
                     <apply>
                        <times/>
                        <cn cellml:units="per_millivolt">0.15</cn>
                        <apply>
                           <plus/>
                           <ci>V</ci>
                           <cn cellml:units="millivolt">28</cn>
                        </apply>
                     </apply>
                  </apply>
               </apply>
            </apply>
         </apply>
         <apply>
            <eq/>
            <ci>beta_f</ci>
            <apply>
               <divide/>
               <apply>
                  <times/>
                  <cn cellml:units="per_millisecond">0.0065</cn>
                  <apply>
                     <exp/>
                     <apply>
                        <times/>
                        <apply>
                           <minus/>
                           <cn cellml:units="per_millivolt">0.02</cn>
                        </apply>
                        <apply>
                           <plus/>
                           <ci>V</ci>
                           <cn cellml:units="millivolt">30</cn>
                        </apply>
                     </apply>
                  </apply>
               </apply>
               <apply>
                  <plus/>
                  <cn cellml:units="dimensionless">1</cn>
                  <apply>
                     <exp/>
                     <apply>
                        <times/>
                        <apply>
                           <minus/>
                           <cn cellml:units="per_millivolt">0.2</cn>
                        </apply>
                        <apply>
                           <plus/>
                           <ci>V</ci>
                           <cn cellml:units="millivolt">30</cn>
                        </apply>
                     </apply>
                  </apply>
               </apply>
            </apply>
         </apply>
         <apply>
            <eq/>
            <apply>
               <diff/>
               <bvar>
                  <ci>time</ci>
               </bvar>
               <ci>f</ci>
            </apply>
            <apply>
               <minus/>
               <apply>
                  <times/>
                  <ci>alpha_f</ci>
                  <apply>
                     <minus/>
                     <cn cellml:units="dimensionless">1</cn>
                     <ci>f</ci>
                  </apply>
               </apply>
               <apply>
                  <times/>
                  <ci>beta_f</ci>
                  <ci>f</ci>
               </apply>
            </apply>
         </apply>
      </math>
   </component>
   <component name="time_dependent_potassium_current">
      <variable units="microA_per_cm2" public_interface="out" cmeta:id="time_dependent_potassium_current_i_K" name="i_K"/>
      <variable units="milliS_per_cm2" name="g_K"/>
      <variable units="milliS_per_cm2" name="g_Kmax" public_interface="out" initial_value="0.282" cmeta:id="membrane_rapid_delayed_rectifier_potassium_current_conductance"/>
      <variable units="millivolt" name="E_K"/>
      <variable units="dimensionless" name="PR_NaK" initial_value="0.01833"/>
      <variable units="millisecond" public_interface="in" private_interface="out" name="time"/>
      <variable units="millivolt" public_interface="in" private_interface="out" name="V"/>
      <variable units="joule_per_kilomole_kelvin" public_interface="in" name="R"/>
      <variable units="kelvin" public_interface="in" name="T"/>
      <variable units="coulomb_per_mole" public_interface="in" name="F"/>
      <variable units="millimolar" public_interface="in" name="Ko"/>
      <variable units="millimolar" public_interface="in" name="Ki"/>
      <variable units="millimolar" public_interface="in" name="Nao"/>
      <variable units="millimolar" public_interface="in" name="Nai"/>
      <variable units="dimensionless" private_interface="in" name="X"/>
      <variable units="dimensionless" private_interface="in" name="Xi"/>
      <math xmlns="http://www.w3.org/1998/Math/MathML">
         <apply>
            <eq/>
            <ci>g_K</ci>
            <apply>
               <times/>
               <ci>g_Kmax</ci>
               <apply>
                  <root/>
                  <apply>
                     <divide/>
                     <ci>Ko</ci>
                     <cn cellml:units="millimolar">5.4</cn>
                  </apply>
               </apply>
            </apply>
         </apply>
         <apply>
            <eq/>
            <ci>E_K</ci>
            <apply>
               <times/>
               <apply>
                  <divide/>
                  <apply>
                     <times/>
                     <ci>R</ci>
                     <ci>T</ci>
                  </apply>
                  <ci>F</ci>
               </apply>
               <apply>
                  <ln/>
                  <apply>
                     <divide/>
                     <apply>
                        <plus/>
                        <ci>Ko</ci>
                        <apply>
                           <times/>
                           <ci>PR_NaK</ci>
                           <ci>Nao</ci>
                        </apply>
                     </apply>
                     <apply>
                        <plus/>
                        <ci>Ki</ci>
                        <apply>
                           <times/>
                           <ci>PR_NaK</ci>
                           <ci>Nai</ci>
                        </apply>
                     </apply>
                  </apply>
               </apply>
            </apply>
         </apply>
         <apply>
            <eq/>
            <ci>i_K</ci>
            <apply>
               <times/>
               <ci>g_K</ci>
               <ci>X</ci>
               <ci>Xi</ci>
               <apply>
                  <minus/>
                  <ci>V</ci>
                  <ci>E_K</ci>
               </apply>
            </apply>
         </apply>
      </math>
   </component>
   <component name="time_dependent_potassium_current_X_gate">
      <variable units="dimensionless" public_interface="out" name="X" initial_value="0.16647703"/>
      <variable units="per_millisecond" name="alpha_X"/>
      <variable units="per_millisecond" name="beta_X"/>
      <variable units="millivolt" public_interface="in" name="V"/>
      <variable units="millisecond" public_interface="in" name="time"/>
      <math xmlns="http://www.w3.org/1998/Math/MathML">
         <apply>
            <eq/>
            <ci>alpha_X</ci>
            <apply>
               <divide/>
               <apply>
                  <times/>
                  <cn cellml:units="per_millisecond">0.0005</cn>
                  <apply>
                     <exp/>
                     <apply>
                        <times/>
                        <cn cellml:units="per_millivolt">0.083</cn>
                        <apply>
                           <plus/>
                           <ci>V</ci>
                           <cn cellml:units="millivolt">50</cn>
                        </apply>
                     </apply>
                  </apply>
               </apply>
               <apply>
                  <plus/>
                  <cn cellml:units="dimensionless">1</cn>
                  <apply>
                     <exp/>
                     <apply>
                        <times/>
                        <cn cellml:units="per_millivolt">0.057</cn>
                        <apply>
                           <plus/>
                           <ci>V</ci>
                           <cn cellml:units="millivolt">50</cn>
                        </apply>
                     </apply>
                  </apply>
               </apply>
            </apply>
         </apply>
         <apply>
            <eq/>
            <ci>beta_X</ci>
            <apply>
               <divide/>
               <apply>
                  <times/>
                  <cn cellml:units="per_millisecond">0.0013</cn>
                  <apply>
                     <exp/>
                     <apply>
                        <times/>
                        <apply>
                           <minus/>
                           <cn cellml:units="per_millivolt">0.06</cn>
                        </apply>
                        <apply>
                           <plus/>
                           <ci>V</ci>
                           <cn cellml:units="millivolt">20</cn>
                        </apply>
                     </apply>
                  </apply>
               </apply>
               <apply>
                  <plus/>
                  <cn cellml:units="dimensionless">1</cn>
                  <apply>
                     <exp/>
                     <apply>
                        <times/>
                        <apply>
                           <minus/>
                           <cn cellml:units="per_millivolt">0.04</cn>
                        </apply>
                        <apply>
                           <plus/>
                           <ci>V</ci>
                           <cn cellml:units="millivolt">20</cn>
                        </apply>
                     </apply>
                  </apply>
               </apply>
            </apply>
         </apply>
         <apply>
            <eq/>
            <apply>
               <diff/>
               <bvar>
                  <ci>time</ci>
               </bvar>
               <ci>X</ci>
            </apply>
            <apply>
               <minus/>
               <apply>
                  <times/>
                  <ci>alpha_X</ci>
                  <apply>
                     <minus/>
                     <cn cellml:units="dimensionless">1</cn>
                     <ci>X</ci>
                  </apply>
               </apply>
               <apply>
                  <times/>
                  <ci>beta_X</ci>
                  <ci>X</ci>
               </apply>
            </apply>
         </apply>
      </math>
   </component>
   <component name="time_dependent_potassium_current_Xi_gate">
      <variable units="dimensionless" public_interface="out" name="Xi"/>
      <variable units="millivolt" public_interface="in" name="V"/>
      <variable units="millisecond" public_interface="in" name="time"/>
      <math xmlns="http://www.w3.org/1998/Math/MathML">
         <apply>
            <eq/>
            <ci>Xi</ci>
            <piecewise>
               <piece>
                  <apply>
                     <divide/>
                     <apply>
                        <times/>
                        <cn cellml:units="millivolt">2.837</cn>
                        <apply>
                           <minus/>
                           <apply>
                              <exp/>
                              <apply>
                                 <times/>
                                 <cn cellml:units="per_millivolt">0.04</cn>
                                 <apply>
                                    <plus/>
                                    <ci>V</ci>
                                    <cn cellml:units="millivolt">77</cn>
                                 </apply>
                              </apply>
                           </apply>
                           <cn cellml:units="dimensionless">1</cn>
                        </apply>
                     </apply>
                     <apply>
                        <times/>
                        <apply>
                           <plus/>
                           <ci>V</ci>
                           <cn cellml:units="millivolt">77</cn>
                        </apply>
                        <apply>
                           <exp/>
                           <apply>
                              <times/>
                              <cn cellml:units="per_millivolt">0.04</cn>
                              <apply>
                                 <plus/>
                                 <ci>V</ci>
                                 <cn cellml:units="millivolt">35</cn>
                              </apply>
                           </apply>
                        </apply>
                     </apply>
                  </apply>
                  <apply>
                     <gt/>
                     <ci>V</ci>
                     <apply>
                        <minus/>
                        <cn cellml:units="millivolt">100</cn>
                     </apply>
                  </apply>
               </piece>
               <otherwise>
                  <cn cellml:units="dimensionless">1</cn>
               </otherwise>
            </piecewise>
         </apply>
      </math>
   </component>
   <component name="time_independent_potassium_current">
      <variable units="microA_per_cm2" public_interface="out" cmeta:id="time_independent_potassium_current_i_K1" name="i_K1"/>
      <variable units="millivolt" public_interface="out" private_interface="out" name="E_K1"/>
      <variable units="milliS_per_cm2" name="g_K1"/>
      <variable units="milliS_per_cm2" name="g_K1_max" cmeta:id="membrane_inward_rectifier_potassium_current_conductance" initial_value="0.6047"/>
      <variable units="millivolt" public_interface="in" private_interface="out" name="V"/>
      <variable units="millimolar" public_interface="in" name="Ko"/>
      <variable units="millimolar" public_interface="in" name="Ki"/>
      <variable units="joule_per_kilomole_kelvin" public_interface="in" name="R"/>
      <variable units="kelvin" public_interface="in" name="T"/>
      <variable units="coulomb_per_mole" public_interface="in" name="F"/>
      <variable units="dimensionless" private_interface="in" name="K1_infinity"/>
      <math xmlns="http://www.w3.org/1998/Math/MathML">
         <apply>
            <eq/>
            <ci>g_K1</ci>
            <apply>
               <times/>
               <ci>g_K1_max</ci>
               <apply>
                  <root/>
                  <apply>
                     <divide/>
                     <ci>Ko</ci>
                     <cn cellml:units="millimolar">5.4</cn>
                  </apply>
               </apply>
            </apply>
         </apply>
         <apply>
            <eq/>
            <ci>E_K1</ci>
            <apply>
               <times/>
               <apply>
                  <divide/>
                  <apply>
                     <times/>
                     <ci>R</ci>
                     <ci>T</ci>
                  </apply>
                  <ci>F</ci>
               </apply>
               <apply>
                  <ln/>
                  <apply>
                     <divide/>
                     <ci>Ko</ci>
                     <ci>Ki</ci>
                  </apply>
               </apply>
            </apply>
         </apply>
         <apply>
            <eq/>
            <ci>i_K1</ci>
            <apply>
               <times/>
               <ci>g_K1</ci>
               <ci>K1_infinity</ci>
               <apply>
                  <minus/>
                  <ci>V</ci>
                  <ci>E_K1</ci>
               </apply>
            </apply>
         </apply>
      </math>
   </component>
   <component name="time_independent_potassium_current_K1_gate">
      <variable units="dimensionless" public_interface="out" name="K1_infinity"/>
      <variable units="per_millisecond" name="alpha_K1"/>
      <variable units="per_millisecond" name="beta_K1"/>
      <variable units="millivolt" public_interface="in" name="V"/>
      <variable units="millivolt" public_interface="in" name="E_K1"/>
      <math xmlns="http://www.w3.org/1998/Math/MathML">
         <apply>
            <eq/>
            <ci>alpha_K1</ci>
            <apply>
               <divide/>
               <cn cellml:units="per_millisecond">1.02</cn>
               <apply>
                  <plus/>
                  <cn cellml:units="dimensionless">1</cn>
                  <apply>
                     <exp/>
                     <apply>
                        <times/>
                        <cn cellml:units="per_millivolt">0.2385</cn>
                        <apply>
                           <minus/>
                           <apply>
                              <minus/>
                              <ci>V</ci>
                              <ci>E_K1</ci>
                           </apply>
                           <cn cellml:units="millivolt">59.215</cn>
                        </apply>
                     </apply>
                  </apply>
               </apply>
            </apply>
         </apply>
         <apply>
            <eq/>
            <ci>beta_K1</ci>
            <apply>
               <divide/>
               <apply>
                  <plus/>
                  <apply>
                     <times/>
                     <cn cellml:units="per_millisecond">0.49124</cn>
                     <apply>
                        <exp/>
                        <apply>
                           <times/>
                           <cn cellml:units="per_millivolt">0.08032</cn>
                           <apply>
                              <minus/>
                              <apply>
                                 <plus/>
                                 <ci>V</ci>
                                 <cn cellml:units="millivolt">5.476</cn>
                              </apply>
                              <ci>E_K1</ci>
                           </apply>
                        </apply>
                     </apply>
                  </apply>
                  <apply>
                     <times/>
                     <cn cellml:units="per_millisecond">1</cn>
                     <apply>
                        <exp/>
                        <apply>
                           <times/>
                           <cn cellml:units="per_millivolt">0.06175</cn>
                           <apply>
                              <minus/>
                              <ci>V</ci>
                              <apply>
                                 <plus/>
                                 <ci>E_K1</ci>
                                 <cn cellml:units="millivolt">594.31</cn>
                              </apply>
                           </apply>
                        </apply>
                     </apply>
                  </apply>
               </apply>
               <apply>
                  <plus/>
                  <cn cellml:units="dimensionless">1</cn>
                  <apply>
                     <exp/>
                     <apply>
                        <times/>
                        <apply>
                           <minus/>
                           <cn cellml:units="per_millivolt">0.5143</cn>
                        </apply>
                        <apply>
                           <plus/>
                           <apply>
                              <minus/>
                              <ci>V</ci>
                              <ci>E_K1</ci>
                           </apply>
                           <cn cellml:units="millivolt">4.753</cn>
                        </apply>
                     </apply>
                  </apply>
               </apply>
            </apply>
         </apply>
         <apply>
            <eq/>
            <ci>K1_infinity</ci>
            <apply>
               <divide/>
               <ci>alpha_K1</ci>
               <apply>
                  <plus/>
                  <ci>alpha_K1</ci>
                  <ci>beta_K1</ci>
               </apply>
            </apply>
         </apply>
      </math>
   </component>
   <component name="plateau_potassium_current">
      <variable units="microA_per_cm2" public_interface="out" cmeta:id="plateau_potassium_current_i_Kp" name="i_Kp"/>
      <variable units="millivolt" name="E_Kp"/>
      <variable units="milliS_per_cm2" name="g_Kp" initial_value="0.0183"/>
      <variable units="dimensionless" name="Kp"/>
      <variable units="millivolt" public_interface="in" name="V"/>
      <variable units="millivolt" public_interface="in" name="E_K1"/>
      <math xmlns="http://www.w3.org/1998/Math/MathML">
         <apply>
            <eq/>
            <ci>E_Kp</ci>
            <ci>E_K1</ci>
         </apply>
         <apply>
            <eq/>
            <ci>Kp</ci>
            <apply>
               <divide/>
               <cn cellml:units="dimensionless">1</cn>
               <apply>
                  <plus/>
                  <cn cellml:units="dimensionless">1</cn>
                  <apply>
                     <exp/>
                     <apply>
                        <divide/>
                        <apply>
                           <minus/>
                           <cn cellml:units="millivolt">7.488</cn>
                           <ci>V</ci>
                        </apply>
                        <cn cellml:units="millivolt">5.98</cn>
                     </apply>
                  </apply>
               </apply>
            </apply>
         </apply>
         <apply>
            <eq/>
            <ci>i_Kp</ci>
            <apply>
               <times/>
               <ci>g_Kp</ci>
               <ci>Kp</ci>
               <apply>
                  <minus/>
                  <ci>V</ci>
                  <ci>E_Kp</ci>
               </apply>
            </apply>
         </apply>
      </math>
   </component>
   <component name="background_current">
      <variable units="microA_per_cm2" public_interface="out" cmeta:id="background_current_i_b" name="i_b"/>
      <variable units="millivolt" name="E_b" initial_value="-59.87"/>
      <variable units="milliS_per_cm2" name="g_b" initial_value="0.03921"/>
      <variable units="millivolt" public_interface="in" name="V"/>
      <math xmlns="http://www.w3.org/1998/Math/MathML">
         <apply>
            <eq/>
            <ci>i_b</ci>
            <apply>
               <times/>
               <ci>g_b</ci>
               <apply>
                  <minus/>
                  <ci>V</ci>
                  <ci>E_b</ci>
               </apply>
            </apply>
         </apply>
      </math>
   </component>
   <component name="ionic_concentrations">
      <variable units="millimolar" public_interface="out" name="Nao" initial_value="140" cmeta:id="extracellular_sodium_concentration"/>
      <variable units="millimolar" public_interface="out" name="Nai" initial_value="18" cmeta:id="cytosolic_sodium_concentration"/>
      <variable units="millimolar" public_interface="out" name="Ki" initial_value="145" cmeta:id="cytosolic_potassium_concentration"/>
      <variable units="millimolar" public_interface="out" name="Ko" initial_value="5.4" cmeta:id="extracellular_potassium_concentration"/>
   </component>
   <component name="intracellular_calcium_concentration">
      <variable units="millimolar" public_interface="out" name="Cai" initial_value="0.0002" cmeta:id="Cai"/>
      <variable units="millisecond" public_interface="in" name="time"/>
      <variable units="microA_per_cm2" public_interface="in" name="i_si"/>
      <math xmlns="http://www.w3.org/1998/Math/MathML">
         <apply>
            <eq/>
            <apply>
               <diff/>
               <bvar>
                  <ci>time</ci>
               </bvar>
               <ci>Cai</ci>
            </apply>
            <apply>
               <plus/>
               <apply>
                  <times/>
                  <apply>
                     <divide/>
                     <apply>
                        <minus/>
                        <cn cellml:units="per_1000_centimetre">0.0001</cn>
                     </apply>
                     <cn cellml:units="coulomb_per_mole">1</cn>
                  </apply>
                  <ci>i_si</ci>
               </apply>
               <apply>
                  <times/>
                  <cn cellml:units="per_millisecond">0.07</cn>
                  <apply>
                     <minus/>
                     <cn cellml:units="millimolar">0.0001</cn>
                     <ci>Cai</ci>
                  </apply>
               </apply>
            </apply>
         </apply>
      </math>
   </component>
   <group>
      <relationship_ref relationship="containment"/>
      <component_ref component="membrane">
         <component_ref component="fast_sodium_current">
            <component_ref component="fast_sodium_current_m_gate"/>
            <component_ref component="fast_sodium_current_h_gate"/>
            <component_ref component="fast_sodium_current_j_gate"/>
         </component_ref>
         <component_ref component="slow_inward_current">
            <component_ref component="slow_inward_current_d_gate"/>
            <component_ref component="slow_inward_current_f_gate"/>
         </component_ref>
         <component_ref component="time_dependent_potassium_current">
            <component_ref component="time_dependent_potassium_current_X_gate"/>
            <component_ref component="time_dependent_potassium_current_Xi_gate"/>
         </component_ref>
         <component_ref component="time_independent_potassium_current">
            <component_ref component="time_independent_potassium_current_K1_gate"/>
         </component_ref>
         <component_ref component="plateau_potassium_current"/>
         <component_ref component="background_current"/>
         <component_ref component="ionic_concentrations"/>
         <component_ref component="intracellular_calcium_concentration"/>
      </component_ref>
   </group>
   <group>
      <relationship_ref relationship="encapsulation"/>
      <component_ref component="fast_sodium_current">
         <component_ref component="fast_sodium_current_m_gate"/>
         <component_ref component="fast_sodium_current_h_gate"/>
         <component_ref component="fast_sodium_current_j_gate"/>
      </component_ref>
      <component_ref component="slow_inward_current">
         <component_ref component="slow_inward_current_d_gate"/>
         <component_ref component="slow_inward_current_f_gate"/>
      </component_ref>
      <component_ref component="time_dependent_potassium_current">
         <component_ref component="time_dependent_potassium_current_X_gate"/>
         <component_ref component="time_dependent_potassium_current_Xi_gate"/>
      </component_ref>
      <component_ref component="time_independent_potassium_current">
         <component_ref component="time_independent_potassium_current_K1_gate"/>
      </component_ref>
   </group>
   <connection>
      <map_components component_2="environment" component_1="membrane"/>
      <map_variables variable_2="time" variable_1="time"/>
   </connection>
   <connection>
      <map_components component_2="environment" component_1="fast_sodium_current"/>
      <map_variables variable_2="time" variable_1="time"/>
   </connection>
   <connection>
      <map_components component_2="environment" component_1="slow_inward_current"/>
      <map_variables variable_2="time" variable_1="time"/>
   </connection>
   <connection>
      <map_components component_2="environment" component_1="time_dependent_potassium_current"/>
      <map_variables variable_2="time" variable_1="time"/>
   </connection>
   <connection>
      <map_components component_2="environment" component_1="intracellular_calcium_concentration"/>
      <map_variables variable_2="time" variable_1="time"/>
   </connection>
   <connection>
      <map_components component_2="fast_sodium_current" component_1="membrane"/>
      <map_variables variable_2="V" variable_1="V"/>
      <map_variables variable_2="i_Na" variable_1="i_Na"/>
      <map_variables variable_2="R" variable_1="R"/>
      <map_variables variable_2="T" variable_1="T"/>
      <map_variables variable_2="F" variable_1="F"/>
   </connection>
   <connection>
      <map_components component_2="slow_inward_current" component_1="membrane"/>
      <map_variables variable_2="V" variable_1="V"/>
      <map_variables variable_2="i_si" variable_1="i_si"/>
   </connection>
   <connection>
      <map_components component_2="time_dependent_potassium_current" component_1="membrane"/>
      <map_variables variable_2="V" variable_1="V"/>
      <map_variables variable_2="i_K" variable_1="i_K"/>
      <map_variables variable_2="R" variable_1="R"/>
      <map_variables variable_2="T" variable_1="T"/>
      <map_variables variable_2="F" variable_1="F"/>
   </connection>
   <connection>
      <map_components component_2="time_independent_potassium_current" component_1="membrane"/>
      <map_variables variable_2="V" variable_1="V"/>
      <map_variables variable_2="i_K1" variable_1="i_K1"/>
      <map_variables variable_2="R" variable_1="R"/>
      <map_variables variable_2="T" variable_1="T"/>
      <map_variables variable_2="F" variable_1="F"/>
   </connection>
   <connection>
      <map_components component_2="plateau_potassium_current" component_1="membrane"/>
      <map_variables variable_2="V" variable_1="V"/>
      <map_variables variable_2="i_Kp" variable_1="i_Kp"/>
   </connection>
   <connection>
      <map_components component_2="background_current" component_1="membrane"/>
      <map_variables variable_2="V" variable_1="V"/>
      <map_variables variable_2="i_b" variable_1="i_b"/>
   </connection>
   <connection>
      <map_components component_2="intracellular_calcium_concentration" component_1="slow_inward_current"/>
      <map_variables variable_2="i_si" variable_1="i_si"/>
      <map_variables variable_2="Cai" variable_1="Cai"/>
   </connection>
   <connection>
      <map_components component_2="ionic_concentrations" component_1="fast_sodium_current"/>
      <map_variables variable_2="Nao" variable_1="Nao"/>
      <map_variables variable_2="Nai" variable_1="Nai"/>
   </connection>
   <connection>
      <map_components component_2="ionic_concentrations" component_1="time_dependent_potassium_current"/>
      <map_variables variable_2="Ko" variable_1="Ko"/>
      <map_variables variable_2="Ki" variable_1="Ki"/>
      <map_variables variable_2="Nao" variable_1="Nao"/>
      <map_variables variable_2="Nai" variable_1="Nai"/>
   </connection>
   <connection>
      <map_components component_2="plateau_potassium_current" component_1="time_independent_potassium_current"/>
      <map_variables variable_2="E_K1" variable_1="E_K1"/>
   </connection>
   <connection>
      <map_components component_2="ionic_concentrations" component_1="time_independent_potassium_current"/>
      <map_variables variable_2="Ko" variable_1="Ko"/>
      <map_variables variable_2="Ki" variable_1="Ki"/>
   </connection>
   <connection>
      <map_components component_2="fast_sodium_current_m_gate" component_1="fast_sodium_current"/>
      <map_variables variable_2="m" variable_1="m"/>
      <map_variables variable_2="time" variable_1="time"/>
      <map_variables variable_2="V" variable_1="V"/>
   </connection>
   <connection>
      <map_components component_2="fast_sodium_current_h_gate" component_1="fast_sodium_current"/>
      <map_variables variable_2="h" variable_1="h"/>
      <map_variables variable_2="time" variable_1="time"/>
      <map_variables variable_2="V" variable_1="V"/>
   </connection>
   <connection>
      <map_components component_2="fast_sodium_current_j_gate" component_1="fast_sodium_current"/>
      <map_variables variable_2="j" variable_1="j"/>
      <map_variables variable_2="time" variable_1="time"/>
      <map_variables variable_2="V" variable_1="V"/>
   </connection>
   <connection>
      <map_components component_2="slow_inward_current_d_gate" component_1="slow_inward_current"/>
      <map_variables variable_2="d" variable_1="d"/>
      <map_variables variable_2="time" variable_1="time"/>
      <map_variables variable_2="V" variable_1="V"/>
   </connection>
   <connection>
      <map_components component_2="slow_inward_current_f_gate" component_1="slow_inward_current"/>
      <map_variables variable_2="f" variable_1="f"/>
      <map_variables variable_2="time" variable_1="time"/>
      <map_variables variable_2="V" variable_1="V"/>
   </connection>
   <connection>
      <map_components component_2="time_dependent_potassium_current_X_gate" component_1="time_dependent_potassium_current"/>
      <map_variables variable_2="X" variable_1="X"/>
      <map_variables variable_2="time" variable_1="time"/>
      <map_variables variable_2="V" variable_1="V"/>
   </connection>
   <connection>
      <map_components component_2="time_dependent_potassium_current_Xi_gate" component_1="time_dependent_potassium_current"/>
      <map_variables variable_2="Xi" variable_1="Xi"/>
      <map_variables variable_2="time" variable_1="time"/>
      <map_variables variable_2="V" variable_1="V"/>
   </connection>
   <connection>
      <map_components component_2="time_independent_potassium_current_K1_gate" component_1="time_independent_potassium_current"/>
      <map_variables variable_2="K1_infinity" variable_1="K1_infinity"/>
      <map_variables variable_2="V" variable_1="V"/>
      <map_variables variable_2="E_K1" variable_1="E_K1"/>
   </connection>


<rdf:RDF>
  <rdf:Seq rdf:about="rdf:#73ec2c5d-8614-4b68-8fb4-07c9075197cf">
    <rdf:li rdf:resource="rdf:#dea95de2-bf60-412e-9f2a-a7804a27a4aa"/>
    <rdf:li rdf:resource="rdf:#38267902-8aeb-4e06-a3f7-cdb6912f0d0b"/>
  </rdf:Seq>
  <rdf:Description rdf:about="rdf:#3243986d-8966-454f-a494-54221fe6ae0e">
    <vCard:Given>Y</vCard:Given>
    <vCard:Family>Rudy</vCard:Family>
  </rdf:Description>
  <rdf:Description rdf:about="rdf:#eea5916a-b39f-4e11-9d55-9527925febd5">
    <dcterms:modified rdf:resource="rdf:#5f1982a3-34d7-41f0-88c0-b867e074cab7"/>
    <rdf:value>Added a repeating stimulus protocol using the stimulus duration (2ms) and amplitude (-25.5 microA_per_cm2) used for the original single stimulus.</rdf:value>
    <cmeta:modifier rdf:resource="rdf:#8afbfa45-70a8-4571-acb6-b5bfbde8fbf6"/>
  </rdf:Description>
  <rdf:Description rdf:about="rdf:#$gaO9U1">
    <rdf:rest rdf:resource="http://www.w3.org/1999/02/22-rdf-syntax-ns#nil"/>
    <rdf:first rdf:resource="rdf:#$haO9U1"/>
  </rdf:Description>
  <rdf:Description rdf:about="rdf:#89cf1513-8b8a-4399-94fe-41b8067374d4">
    <dcterms:modified rdf:resource="rdf:#b7aed6b3-ab6a-4b0b-887f-5259ade45b5d"/>
    <rdf:value>Added a repeating stimulus protocol using the stimulus duration (2ms) and amplitude (-25.5 microA_per_cm2) used for the original single stimulus.</rdf:value>
    <cmeta:modifier rdf:resource="rdf:#74247b9c-6c65-42b6-bd8d-964bffbfc67d"/>
  </rdf:Description>
  <rdf:Description rdf:about="">
    <dc:publisher>The University of Auckland, Bioengineering Institute</dc:publisher>
    <cmeta:comment rdf:resource="rdf:#6686e580-1d7e-4710-a41c-4871e5e1926c"/>
    <dcterms:created rdf:resource="rdf:#d32f426a-bb40-4199-8cb4-49b8854a56f2"/>
    <dc:creator rdf:resource="rdf:#339f8795-fc60-47d3-87d4-979826782813"/>
    <cmeta:modification rdf:resource="rdf:#11254370-df65-4bc8-9bd4-3df421baf53e"/>
    <cmeta:modification rdf:resource="rdf:#5fc865f0-2903-42d0-bb85-1a4ee71108c9"/>
    <cmeta:modification rdf:resource="rdf:#89cf1513-8b8a-4399-94fe-41b8067374d4"/>
    <cmeta:modification rdf:resource="rdf:#eea5916a-b39f-4e11-9d55-9527925febd5"/>
  </rdf:Description>
  <rdf:Description rdf:about="rdf:#bbba3f89-0525-4a9c-a37d-5bf5ba4065eb">
    <bqs:Pubmed_id>1709839</bqs:Pubmed_id>
    <bqs:JournalArticle rdf:resource="rdf:#b1c393da-9fea-4766-8302-bd3faa745556"/>
  </rdf:Description>
  <rdf:Description rdf:about="rdf:#976702bd-ef3c-492e-ad7a-6ccb18a547ef">
    <dc:creator rdf:resource="rdf:#407fb736-37fd-4a32-bae0-32e760c0e5f9"/>
    <rdf:value>This is the CellML description of Luo and Rudy's mathematical model of the membrane action potential of the mammalian ventricular cell. It describes six ionic currents and it is a development of the Beeler-Reuter 1977 mammalian ventricular model, using Hodgkin-Huxley type equations.</rdf:value>
  </rdf:Description>
  <rdf:Description rdf:about="rdf:#3f228c62-6863-4c1a-8e3a-ef3abc9b65d7">
    <vCard:Given>James</vCard:Given>
    <vCard:Family>Lawson</vCard:Family>
    <vCard:Other>Richard</vCard:Other>
  </rdf:Description>
  <rdf:Description rdf:about="rdf:#4f9894e4-ba43-4019-85d1-116fd379f55a">
    <dcterms:W3CDTF>2006-03-31</dcterms:W3CDTF>
  </rdf:Description>
  <rdf:Description rdf:about="rdf:#8ae5da9c-41a4-40c6-af6b-ab2a78e84f48">
    <vCard:Given>Catherine</vCard:Given>
    <vCard:Family>Lloyd</vCard:Family>
    <vCard:Other>May</vCard:Other>
  </rdf:Description>
  <rdf:Description rdf:about="rdf:#339f8795-fc60-47d3-87d4-979826782813">
    <vCard:ORG rdf:resource="rdf:#5e83e17c-395a-4f9d-93fd-9979dc7a0326"/>
    <vCard:EMAIL rdf:resource="rdf:#ad710ec0-4a83-46a5-94b9-59a95fd5f934"/>
    <vCard:N rdf:resource="rdf:#8ae5da9c-41a4-40c6-af6b-ab2a78e84f48"/>
  </rdf:Description>
  <rdf:Description rdf:about="rdf:#265aca8e-b435-4acf-9444-233921e92073">
    <vCard:Given>James</vCard:Given>
    <vCard:Family>Lawson</vCard:Family>
    <vCard:Other>Richard</vCard:Other>
  </rdf:Description>
  <rdf:Description rdf:about="rdf:#bc925d16-be7c-41a5-9c77-54ffab463f33">
    <dcterms:W3CDTF>2008-02-25T11:01:56+13:00</dcterms:W3CDTF>
  </rdf:Description>
  <rdf:Description rdf:about="#luo_rudy_1991">
    <ns7:simulation rdf:resource="rdf:#$faO9U1"/>
    <bqs:reference rdf:resource="rdf:#bbba3f89-0525-4a9c-a37d-5bf5ba4065eb"/>
<bqs:reference rdf:parseType="Resource">
  <dc:subject rdf:parseType="Resource">
    <bqs:subject_type>keyword</bqs:subject_type>
    <rdf:value>
      <rdf:Bag>
        <rdf:li>Ventricular Myocyte</rdf:li>
        <rdf:li>cardiac</rdf:li>
        <rdf:li>electrophysiology</rdf:li>
        <rdf:li>ventricular myocyte</rdf:li>
      </rdf:Bag>
    </rdf:value>
  </dc:subject>
</bqs:reference>
    <cmeta:comment rdf:resource="rdf:#976702bd-ef3c-492e-ad7a-6ccb18a547ef"/>
  </rdf:Description>
  <rdf:Description rdf:about="rdf:#d32f426a-bb40-4199-8cb4-49b8854a56f2">
    <dcterms:W3CDTF>2001-09-15T00:00:00+00:00</dcterms:W3CDTF>
  </rdf:Description>
  <rdf:Description rdf:about="rdf:#bd873dae-fea6-437b-a0fb-ec1bf4dd7430">
    <dcterms:W3CDTF>1991-01-01</dcterms:W3CDTF>
  </rdf:Description>
  <rdf:Description rdf:about="rdf:#cc7d038e-68a1-4b7f-b40f-734f8d091208">
    <vCard:N rdf:resource="rdf:#38399eb4-3b29-4e8f-bd37-73618d31ed60"/>
  </rdf:Description>
  <rdf:Description rdf:about="rdf:#38267902-8aeb-4e06-a3f7-cdb6912f0d0b">
    <rdf:type rdf:resource="http://www.cellml.org/bqs/1.0#Person"/>
    <vCard:N rdf:resource="rdf:#3243986d-8966-454f-a494-54221fe6ae0e"/>
  </rdf:Description>
  <rdf:Description rdf:about="rdf:#07438854-0f96-4db6-9833-530845dd98c5">
    <vCard:Given>C</vCard:Given>
    <vCard:Family>Luo</vCard:Family>
    <vCard:Other>H</vCard:Other>
  </rdf:Description>
  <rdf:Description rdf:about="rdf:#38399eb4-3b29-4e8f-bd37-73618d31ed60">
    <vCard:Given>Penny</vCard:Given>
    <vCard:Family>Noble</vCard:Family>
    <vCard:Other>J</vCard:Other>
  </rdf:Description>
  <rdf:Description rdf:about="rdf:#74247b9c-6c65-42b6-bd8d-964bffbfc67d">
    <vCard:N rdf:resource="rdf:#3f228c62-6863-4c1a-8e3a-ef3abc9b65d7"/>
  </rdf:Description>
  <rdf:Description rdf:about="rdf:#dea95de2-bf60-412e-9f2a-a7804a27a4aa">
    <rdf:type rdf:resource="http://www.cellml.org/bqs/1.0#Person"/>
    <vCard:N rdf:resource="rdf:#07438854-0f96-4db6-9833-530845dd98c5"/>
  </rdf:Description>
  <rdf:Description rdf:about="rdf:#b1c393da-9fea-4766-8302-bd3faa745556">
    <dc:creator rdf:resource="rdf:#73ec2c5d-8614-4b68-8fb4-07c9075197cf"/>
    <dc:title>A Model of the Ventricular Cardiac Action Potential. Depolarization, repolarization and their interaction</dc:title>
    <bqs:volume>68(6)</bqs:volume>
    <bqs:first_page>1501</bqs:first_page>
    <bqs:Journal rdf:resource="rdf:#b24a7361-861f-476c-8376-53530612747e"/>
    <dcterms:issued rdf:resource="rdf:#bd873dae-fea6-437b-a0fb-ec1bf4dd7430"/>
    <bqs:last_page>1526</bqs:last_page>
  </rdf:Description>
  <rdf:Description rdf:about="rdf:#8afbfa45-70a8-4571-acb6-b5bfbde8fbf6">
    <vCard:N rdf:resource="rdf:#265aca8e-b435-4acf-9444-233921e92073"/>
  </rdf:Description>
  <rdf:Description rdf:about="rdf:#b24a7361-861f-476c-8376-53530612747e">
    <dc:title>Circulation Research</dc:title>
  </rdf:Description>
  <rdf:Description rdf:about="rdf:#11254370-df65-4bc8-9bd4-3df421baf53e">
    <dcterms:modified rdf:resource="rdf:#bc925d16-be7c-41a5-9c77-54ffab463f33"/>
    <rdf:value>Units checked, curated. Some cmeta:id's added to variables to allow referencing by PCEnv session file</rdf:value>
    <cmeta:modifier rdf:resource="rdf:#cc7d038e-68a1-4b7f-b40f-734f8d091208"/>
  </rdf:Description>
  <rdf:Description rdf:about="rdf:#8da5f2ba-cf52-43d2-807c-fbb0d698043d">
    <vCard:N rdf:resource="rdf:#351ab618-936a-4d45-baae-8a69791c22ce"/>
  </rdf:Description>
  <rdf:Description rdf:about="rdf:#b7aed6b3-ab6a-4b0b-887f-5259ade45b5d">
    <dcterms:W3CDTF>2007-08-17T12:59:52+12:00</dcterms:W3CDTF>
  </rdf:Description>
  <rdf:Description rdf:about="rdf:#351ab618-936a-4d45-baae-8a69791c22ce">
    <vCard:Given>Peter</vCard:Given>
    <vCard:Family>Villiger</vCard:Family>
    <vCard:Other>J</vCard:Other>
  </rdf:Description>
  <rdf:Description rdf:about="rdf:#060ba229-5ae6-4e89-b0af-73b2a3f29ef9">
    <vCard:FN>James Lawson</vCard:FN>
  </rdf:Description>
  <rdf:Description rdf:about="rdf:#ad710ec0-4a83-46a5-94b9-59a95fd5f934">
    <rdf:type rdf:resource="http://imc.org/vCard/3.0#internet"/>
    <rdf:value>c.lloyd@auckland.ac.nz</rdf:value>
  </rdf:Description>
  <rdf:Description rdf:about="rdf:#6686e580-1d7e-4710-a41c-4871e5e1926c">
    <dc:creator rdf:resource="rdf:#060ba229-5ae6-4e89-b0af-73b2a3f29ef9"/>
    <rdf:value>This model has had a repeating current stimulus protocol added to allow it to simulate trains of action potentials. This model is known to run in PCEnv and produce the correct output.</rdf:value>
  </rdf:Description>
  <rdf:Description rdf:about="rdf:#407fb736-37fd-4a32-bae0-32e760c0e5f9">
    <vCard:FN>Catherine Lloyd</vCard:FN>
  </rdf:Description>
  <rdf:Description rdf:about="rdf:#5fc865f0-2903-42d0-bb85-1a4ee71108c9">
    <dcterms:modified rdf:resource="rdf:#4f9894e4-ba43-4019-85d1-116fd379f55a"/>
    <rdf:value>added metadata</rdf:value>
    <cmeta:modifier rdf:resource="rdf:#8da5f2ba-cf52-43d2-807c-fbb0d698043d"/>
  </rdf:Description>
  <rdf:Description rdf:about="rdf:#5e83e17c-395a-4f9d-93fd-9979dc7a0326">
    <vCard:Orgname>The University of Auckland</vCard:Orgname>
    <vCard:Orgunit>The Bioengineering Institute</vCard:Orgunit>
  </rdf:Description>
  <rdf:Description rdf:about="rdf:#5f1982a3-34d7-41f0-88c0-b867e074cab7">
    <dcterms:W3CDTF>2007-08-17T12:59:52+12:00</dcterms:W3CDTF>
  </rdf:Description>
  <rdf:Description rdf:about="rdf:#$haO9U1">
    <ns7:endingValue>10000</ns7:endingValue>
  </rdf:Description>
  <rdf:Description rdf:about="rdf:#$faO9U1">
    <ns7:boundIntervals rdf:resource="rdf:#$gaO9U1"/>
  </rdf:Description>
  <rdf:Description rdf:about="#potassium_currents">
    <derived-quantity xmlns="https://chaste.comlab.ox.ac.uk/cellml/ns/pycml#">yes</derived-quantity>
  </rdf:Description>
  <rdf:Description rdf:about="#FonRT">
    <derived-quantity xmlns="https://chaste.comlab.ox.ac.uk/cellml/ns/pycml#">yes</derived-quantity>
  </rdf:Description>
  <rdf:Description rdf:about="#fast_sodium_current_m_gate__m">
    <range-low xmlns="https://chaste.comlab.ox.ac.uk/cellml/ns/pycml#">0</range-low>
  </rdf:Description>
  <rdf:Description rdf:about="#fast_sodium_current_m_gate__m">
    <range-high xmlns="https://chaste.comlab.ox.ac.uk/cellml/ns/pycml#">1</range-high>
  </rdf:Description>
   <!-- Concentrations -->
  <rdf:Description rdf:about="#Cai">
    <bqbiol:is rdf:resource="https://chaste.comlab.ox.ac.uk/cellml/ns/oxford-metadata#cytosolic_calcium_concentration"/>
  </rdf:Description>  
   <rdf:Description rdf:about="#extracellular_sodium_concentration">
      <bqbiol:is rdf:resource="https://chaste.comlab.ox.ac.uk/cellml/ns/oxford-metadata#extracellular_sodium_concentration"/>
   </rdf:Description>
   <rdf:Description rdf:about="#cytosolic_sodium_concentration">
      <bqbiol:is rdf:resource="https://chaste.comlab.ox.ac.uk/cellml/ns/oxford-metadata#cytosolic_sodium_concentration"/>
   </rdf:Description>   
   <rdf:Description rdf:about="#cytosolic_potassium_concentration">
      <bqbiol:is rdf:resource="https://chaste.comlab.ox.ac.uk/cellml/ns/oxford-metadata#cytosolic_potassium_concentration"/>
   </rdf:Description>
   <rdf:Description rdf:about="#extracellular_potassium_concentration">
      <bqbiol:is rdf:resource="https://chaste.comlab.ox.ac.uk/cellml/ns/oxford-metadata#extracellular_potassium_concentration"/>
   </rdf:Description>  
   <!-- Conductances -->
   <rdf:Description rdf:about="#membrane_slow_inward_current_conductance">
      <modifiable-parameter xmlns="https://chaste.comlab.ox.ac.uk/cellml/ns/pycml#">yes</modifiable-parameter>
      <bqbiol:is rdf:resource="https://chaste.comlab.ox.ac.uk/cellml/ns/oxford-metadata#membrane_slow_inward_current_conductance"/>
   </rdf:Description>   
   <rdf:Description rdf:about="#membrane_inward_rectifier_potassium_current_conductance">
      <modifiable-parameter xmlns="https://chaste.comlab.ox.ac.uk/cellml/ns/pycml#">yes</modifiable-parameter>
      <bqbiol:is rdf:resource="https://chaste.comlab.ox.ac.uk/cellml/ns/oxford-metadata#membrane_inward_rectifier_potassium_current_conductance"/>
   </rdf:Description>
   <rdf:Description rdf:about="#fast_sodium_current_conductance">
      <modifiable-parameter xmlns="https://chaste.comlab.ox.ac.uk/cellml/ns/pycml#">yes</modifiable-parameter>
      <bqbiol:is rdf:resource="https://chaste.comlab.ox.ac.uk/cellml/ns/oxford-metadata#membrane_fast_sodium_current_conductance"/>
   </rdf:Description>
   <rdf:Description rdf:about="#membrane_rapid_delayed_rectifier_potassium_current_conductance">
      <modifiable-parameter xmlns="https://chaste.comlab.ox.ac.uk/cellml/ns/pycml#">yes</modifiable-parameter>
      <bqbiol:is rdf:resource="https://chaste.comlab.ox.ac.uk/cellml/ns/oxford-metadata#membrane_rapid_delayed_rectifier_potassium_current_conductance"/>
  </rdf:Description>
   
  <rdf:Description rdf:about="#membrane_voltage">
    <bqbiol:is rdf:resource="https://chaste.comlab.ox.ac.uk/cellml/ns/oxford-metadata#membrane_voltage"/>
  </rdf:Description>
  <rdf:Description rdf:about="#luo_rudy_1991">
     <named-attribute xmlns="https://chaste.comlab.ox.ac.uk/cellml/ns/pycml#">
        <rdf:Description>
           <name rdf:datatype="http://www.w3.org/2000/10/XMLSchema#string">SuggestedCycleLength</name>
           <value rdf:datatype="http://www.w3.org/2000/10/XMLSchema#double">750</value>
        </rdf:Description>
     </named-attribute>
     <named-attribute xmlns="https://chaste.comlab.ox.ac.uk/cellml/ns/pycml#">
        <rdf:Description>
           <name rdf:datatype="http://www.w3.org/2000/10/XMLSchema#string">SuggestedForwardEulerTimestep</name>
           <value rdf:datatype="http://www.w3.org/2000/10/XMLSchema#double">0.005</value>
        </rdf:Description>
     </named-attribute>
  </rdf:Description>
</rdf:RDF>
</model>
