# Supplementary material for: Chaste: An Open Source C++ Library for Computational Physiology and Biology
Source: PLoS Comput Biol. 2013 Mar 14;9(3):e1002970. doi: 10.1371/journal.pcbi.1002970 (PMC3597547; doi:10.1371/journal.pcbi.1002970)
Supplement: Software S1 — A Zip file containing the Chaste project that forms the supplementary material, it can be used to recreate the figures in this article. This project is compatible with Chaste 3.1 only. (ZIP) [file pcbi.1002970.s001.zip › Plos2013_release_3.1/src/SpiralWave/cellml/LuoRudy1991Annotated-conf.xml]

<?xml version="1.0"?>
<pycml_config>
  
  <command_line_args>
    <arg>--expose-annotated-variables</arg>
    <arg>--assume-valid</arg>
  </command_line_args>
  
  <!--
  Override the default lookup table bounds for LR91:
  needed for the backward Euler model in convergence/performance tests.
-->
  <for_model id="luo_rudy_1991">
    <lookup_tables>
        <lookup_table>
            <var type='config-name'>transmembrane_potential</var>
            <min>-100.0001</min>
            <max>120.9999</max>
        </lookup_table>
    </lookup_tables>
  </for_model>
  
</pycml_config>
